# Supplementary material for: Ethyl α-l-sorboside
Source: IUCrdata. 2020 Dec 18;5(Pt 12):x201625. doi: 10.1107/S2414314620016259 (PMC9462176; doi:10.1107/S2414314620016259)
Supplement: Supplementary file 1 [file x-05-x201625-sup1.cif]

##############################################################################
#                                                                            #
# This CIF contains the data for a data article accepted for                 #
# publication in IUCrData. It conforms to the requirements of                #
# Notes for Authors for IUCrData, and has been                               #
# peer reviewed under the auspices of IUCrData.                              #
#                                                                            #
# Full details of the Crystallographic Information File format               #
# are given in the paper "The Crystallographic Information File (CIF):       #
# a New Standard Archive File for Crystallography" by S. R. Hall, F. H.      #
# Allen and I. D. Brown [Acta Cryst. (1991), A47, 655-685].                  #
#                                                                            #
# The current version of the core CIF dictionary is obtainable from          #
# ftp://ftp.iucr.org/pub/cif_core.dic.                                       #
#                                                                            #
# Software is freely available for graphical display of the structure(s)     #
# in this CIF. For information consult the CIF software page                 #
# http://www.iucr.org/resources/cif/software.                                #
#                                                                            #
# This file may be used for bona fide research purposes within the           #
# scientific community so long as proper attribution is given to the data    # 
# article from which it was obtained.                                        #
#                                                                            #
##############################################################################
data_global
_audit_creation_method     'by CrystalStructure 4.3'
_journal_date_recd_electronic     2020-11-30
_journal_date_accepted     2020-12-15
_journal_name_full     'IUCrData'
_journal_year     2020
_journal_volume     5
_journal_issue     12
_journal_page_first     0
_journal_page_last     0
_journal_paper_category     HO
_journal_paper_doi     10.1107/S2414314620016259
_journal_coeditor_code     BV4033
_publ_contact_author_name     'Tomohiko Ishii'
_publ_contact_author_address
;
Department of Advanced Materials Science
Faculty of Engineering
Kagawa University
2217-20, Hayashicho, Takamatsu
Kagawa 761-0396
Japan
;
_publ_contact_author_email     ishii.tomohiko@kagawa-u.ac.jp
_publ_contact_author_fax     '+81-87-864-2414'
_publ_contact_author_phone     '+81-87-864-2414'
_publ_section_title
;
Ethyl \a-<i>L</i>-sorboside
;
loop_
    _publ_author_name
    _publ_author_address
    'Nagayama, Natsumi'
;
Department of Advanced Materials Science
Faculty of Engineering
Kagawa University
2217-20 Hayashi-cho, Takamatsu
Kagawa 761-0396
Japan
;
    'Taniguchi, Norito'
;
Department of Advanced Materials Science
Faculty of Engineering
Kagawa University
2217-20 Hayashi-cho, Takamatsu
Kagawa 761-0396
Japan
;
    'Matsumoto, Mao'
;
Department of Advanced Materials Science
Faculty of Engineering
Kagawa University
2217-20 Hayashi-cho, Takamatsu
Kagawa 761-0396
Japan
;
    'Takeshita, Kei'
;
Fushimi Pharmaceutical Co Ltd
307 Minatomachi, Marugame
Kagawa 763-8605
Japan
;
    'Ishii, Tomohiko'
;
Department of Advanced Materials Science
Faculty of Engineering
Kagawa University
2217-20 Hayashi-cho, Takamatsu
Kagawa 761-0396
Japan
;
_publ_section_synopsis
;
The title compound was synthesized by the dehydrative condensation of
\a-<i>L</i>-sorbose and ethanol.
;
data_I
_database_code_depnum_ccdc_archive 'CCDC 2046786'
_chemical_name_systematic
;
Ethyl \a-<i>L</i>-sorboside
;
_chemical_formula_moiety     'C8 H16 O6'
_chemical_formula_sum     'C8 H16 O6'
_chemical_formula_iupac     'C8 H16 O6'
_chemical_formula_weight     208.21
_chemical_melting_point     ?
_chemical_absolute_configuration     rmad
_space_group_crystal_system     orthorhombic
_space_group_name_H-M_alt     'P 21 21 21'
_space_group_name_Hall     'P 2ac 2ab'
loop_
    _space_group_symop_id
    _space_group_symop_operation_xyz
    1 '+X,+Y,+Z'
    2 '1/2-X,-Y,1/2+Z'
    3 '1/2+X,1/2-Y,-Z'
    4 '-X,1/2+Y,1/2-Z'
_cell_length_a     6.8203(8)
_cell_length_b     8.6934(10)
_cell_length_c     15.865(2)
_cell_angle_alpha     90.0000
_cell_angle_beta     90.0000
_cell_angle_gamma     90.0000
_cell_volume     940.63(19)
_cell_formula_units_Z     4
_cell_measurement_reflns_used     9046
_cell_measurement_theta_min     5.09
_cell_measurement_theta_max     68.61
_cell_measurement_temperature     296
_exptl_crystal_description     block
_exptl_crystal_colour     colorless
_exptl_crystal_size_max     0.100
_exptl_crystal_size_mid     0.100
_exptl_crystal_size_min     0.100
_exptl_crystal_density_diffrn     1.470
_exptl_crystal_density_meas     ?
_exptl_crystal_density_method     'not measured'
_exptl_crystal_F_000     448.00
_exptl_absorpt_coefficient_mu     1.090
_exptl_absorpt_correction_type     multi-scan
_exptl_absorpt_process_details
;
(ABSCOR; Rigaku, 1995)
;
_exptl_absorpt_correction_T_min     0.462
_exptl_absorpt_correction_T_max     0.897
_diffrn_ambient_temperature     296
_diffrn_radiation_type     'Cu K\a'
_diffrn_radiation_wavelength     1.54187
_diffrn_measurement_device_type     'Rigaku R-AXIS RAPID'
_diffrn_measurement_method     \w
_diffrn_detector_area_resol_mean     10.000
_diffrn_reflns_number     10373
_diffrn_reflns_av_R_equivalents     0.0912
_diffrn_reflns_av_unetI/netI     0.0572
_diffrn_reflns_theta_min     5.577
_diffrn_reflns_theta_max     68.250
_diffrn_reflns_theta_full     67.687
_diffrn_measured_fraction_theta_max     0.991
_diffrn_measured_fraction_theta_full     0.991
_diffrn_reflns_limit_h_min     -7
_diffrn_reflns_limit_h_max     8
_diffrn_reflns_limit_k_min     -10
_diffrn_reflns_limit_k_max     10
_diffrn_reflns_limit_l_min     -19
_diffrn_reflns_limit_l_max     18
_diffrn_standards_number     0
_diffrn_standards_interval_count     .
_diffrn_standards_decay_%     ?
_refine_special_details
;
    Refinement was performed using all reflections. The weighted
    R-factor (wR) and goodness of fit (S) are based on F^2^.
    R-factor (gt) are based on F. The threshold expression of
    F^2^ > 2.0 sigma(F^2^) is used only for calculating R-factor (gt).
H atoms were positioned geometrically (C---H = 0.98, 0.97 or 0.96
\%A, and O---H = 0.82 \%A) and refined using as riding with <i>U</i>~iso~(H) =
1.2<i>U</i>~eq~(C or O), allowing for free rotation of the OH groups.
;
_reflns_number_total     1721
_reflns_number_gt     1602
_reflns_threshold_expression     F^2^>2.0\s(F^2^)
_refine_ls_structure_factor_coef     Fsqd
_refine_ls_R_factor_all     0.0398
_refine_ls_R_factor_gt     0.0366
_refine_ls_wR_factor_gt     0.0891
_refine_ls_wR_factor_ref     0.0904
_refine_ls_goodness_of_fit_ref     1.073
_refine_ls_number_reflns     1721
_refine_ls_number_parameters     127
_refine_ls_number_restraints     0
_refine_ls_hydrogen_treatment     constr
_refine_ls_weighting_scheme     calc
_refine_ls_weighting_details
            'w = 1/[\s^2^(Fo^2^)+(0.0379P)^2^+0.0827P] where P=(Fo^2^+2Fc^2^)/3'
_atom_sites_solution_hydrogens     geom
_atom_sites_solution_primary     direct
_atom_sites_solution_secondary     difmap
_refine_ls_shift/su_max     0.000
_refine_diff_density_max     0.20
_refine_diff_density_min     -0.27
_refine_ls_extinction_method     none
_refine_ls_extinction_coef     ?
_refine_ls_abs_structure_details
;
Flack <i>x</i> determined using 581 quotients
[(<i>I</i>^+^)-(<i>I</i>^-^)]/[(<i>I</i>^+^)+(<i>I</i>^-^)]
(Parsons <i>et al.</i>,  2013)
;
_refine_ls_abs_structure_Flack     0.06(12)
loop_
    _atom_type_symbol
    _atom_type_description
    _atom_type_scat_dispersion_real
    _atom_type_scat_dispersion_imag
    _atom_type_scat_source
    'C' 'C' 0.0181 0.0091
;
International Tables for Crystallography
(Vol. C, Tables 4.2.6.8 and 6.1.1.4)
;
    'H' 'H' 0.0000 0.0000
;
International Tables for Crystallography
(Vol. C, Table 6.1.1.4)
;
    'O' 'O' 0.0492 0.0322
;
International Tables for Crystallography
(Vol. C, Tables 4.2.6.8 and 6.1.1.4)
;
_computing_data_collection
;
RAPID-AUTO (Rigaku, 2009)
;
_computing_cell_refinement
;
RAPID-AUTO (Rigaku, 2009)
;
_computing_data_reduction
;
RAPID-AUTO (Rigaku, 2009)
;
_computing_structure_solution
;
SIR2014 (Burla <i>et al.</i>,  2015)
;
_computing_structure_refinement
;
<i>SHELXL2018/3</i> (Sheldrick, 2015)
;
_computing_molecular_graphics
;
CrystalStructure (Rigaku, 2019)
;
_computing_publication_material
;
CrystalStructure (Rigaku, 2019)
;
loop_
    _atom_site_type_symbol
    _atom_site_label
    _atom_site_fract_x
    _atom_site_fract_y
    _atom_site_fract_z
    _atom_site_U_iso_or_equiv
    _atom_site_adp_type
    _atom_site_calc_flag
    _atom_site_occupancy
    _atom_site_disorder_assembly
    _atom_site_disorder_group
    O O1 0.0029(3) 0.18389(19) 0.69407(12) 0.0427(6) Uani d 1 . .
    H H1 -0.027589 0.171200 0.743583 0.051 Uiso calc 1 . .
    O O2 0.3056(3) 0.46513(18) 0.70305(10) 0.0272(4) Uani d 1 . .
    O O3 0.0535(3) 0.66379(18) 0.63075(10) 0.0309(5) Uani d 1 . .
    H H3 -0.023262 0.711551 0.600806 0.037 Uiso calc 1 . .
    O O4 0.2892(3) 0.71889(18) 0.48325(11) 0.0313(5) Uani d 1 . .
    H H4 0.222838 0.785460 0.506192 0.038 Uiso calc 1 . .
    O O5 0.6053(3) 0.51250(18) 0.46175(12) 0.0393(6) Uani d 1 . .
    H H5 0.633778 0.456529 0.421987 0.047 Uiso calc 1 . .
    O O6 0.2702(3) 0.28944(17) 0.59356(11) 0.0257(4) Uani d 1 . .
    C C1 -0.0118(4) 0.3405(3) 0.67368(18) 0.0331(6) Uani d 1 . .
    H H1A -0.052757 0.397130 0.723326 0.040 Uiso calc 1 . .
    H H1B -0.111982 0.353631 0.630877 0.040 Uiso calc 1 . .
    C C2 0.1802(4) 0.4074(3) 0.64149(16) 0.0238(6) Uani d 1 . .
    C C3 0.1421(4) 0.5445(3) 0.58310(15) 0.0225(5) Uani d 1 . .
    H H3A 0.050371 0.512312 0.538941 0.027 Uiso calc 1 . .
    C C4 0.3292(4) 0.5991(2) 0.54174(16) 0.0242(6) Uani d 1 . .
    H H4A 0.420080 0.636598 0.584961 0.029 Uiso calc 1 . .
    C C5 0.4209(4) 0.4673(3) 0.49524(16) 0.0251(6) Uani d 1 . .
    H H5A 0.334371 0.435115 0.449203 0.030 Uiso calc 1 . .
    C C6 0.4498(4) 0.3347(3) 0.55571(16) 0.0283(6) Uani d 1 . .
    H H6A 0.505486 0.248021 0.525599 0.034 Uiso calc 1 . .
    H H6B 0.541691 0.364895 0.599347 0.034 Uiso calc 1 . .
    C C7 0.3484(6) 0.3705(3) 0.77397(18) 0.0434(8) Uani d 1 . .
    H H7A 0.392720 0.269868 0.755600 0.052 Uiso calc 1 . .
    H H7B 0.232444 0.357408 0.808608 0.052 Uiso calc 1 . .
    C C8 0.5050(5) 0.4492(4) 0.8224(2) 0.0500(9) Uani d 1 . .
    H H8A 0.538256 0.388699 0.870993 0.060 Uiso calc 1 . .
    H H8B 0.618825 0.461344 0.787445 0.060 Uiso calc 1 . .
    H H8C 0.459315 0.548465 0.840200 0.060 Uiso calc 1 . .
loop_
    _atom_site_aniso_label
    _atom_site_aniso_U_11
    _atom_site_aniso_U_22
    _atom_site_aniso_U_33
    _atom_site_aniso_U_12
    _atom_site_aniso_U_13
    _atom_site_aniso_U_23
    O1 0.0666(16) 0.0315(10) 0.0301(10) -0.0161(9) 0.0115(10) 0.0011(8)
    O2 0.0373(11) 0.0233(9) 0.0210(9) -0.0029(8) -0.0068(8) 0.0021(7)
    O3 0.0390(12) 0.0297(9) 0.0241(9) 0.0174(8) 0.0028(9) 0.0013(7)
    O4 0.0418(12) 0.0220(8) 0.0299(10) 0.0040(8) 0.0069(9) 0.0058(7)
    O5 0.0410(12) 0.0257(9) 0.0512(13) -0.0061(8) 0.0240(10) -0.0085(9)
    O6 0.0287(10) 0.0190(8) 0.0292(10) -0.0008(7) 0.0060(8) -0.0011(6)
    C1 0.0334(16) 0.0325(14) 0.0335(15) -0.0032(12) 0.0054(13) 0.0051(11)
    C2 0.0277(14) 0.0217(12) 0.0221(13) 0.0013(10) 0.0001(11) -0.0003(9)
    C3 0.0250(14) 0.0213(11) 0.0213(12) 0.0031(10) 0.0019(10) -0.0016(10)
    C4 0.0292(15) 0.0196(11) 0.0239(13) -0.0014(10) 0.0021(11) -0.0001(9)
    C5 0.0260(14) 0.0215(12) 0.0279(14) -0.0037(10) 0.0088(11) -0.0035(9)
    C6 0.0268(16) 0.0236(12) 0.0344(15) 0.0044(11) 0.0057(12) -0.0015(10)
    C7 0.066(2) 0.0321(14) 0.0324(16) -0.0072(14) -0.0163(16) 0.0080(12)
    C8 0.057(2) 0.0532(18) 0.0398(18) -0.0050(16) -0.0183(17) 0.0121(14)
_geom_special_details
;
 All esds (except the esd in the dihedral angle between two l.s. planes)
 are estimated using the full covariance matrix.  The cell esds are taken
 into account individually in the estimation of esds in distances, angles
 and torsion angles; correlations between esds in cell parameters are only
 used when they are defined by crystal symmetry.  An approximate (isotropic)
 treatment of cell esds is used for estimating esds involving l.s. planes.
;
loop_
    _geom_bond_atom_site_label_1
    _geom_bond_atom_site_label_2
    _geom_bond_site_symmetry_2
    _geom_bond_distance
    _geom_bond_publ_flag
    O1 C1 . 1.403(3) no
    O1 H1 . 0.8200 no
    O2 C2 . 1.392(3) no
    O2 C7 . 1.424(3) no
    O3 C3 . 1.418(3) no
    O3 H3 . 0.8200 no
    O4 C4 . 1.421(3) no
    O4 H4 . 0.8200 no
    O5 C5 . 1.420(3) no
    O5 H5 . 0.8200 no
    O6 C2 . 1.416(3) no
    O6 C6 . 1.419(3) no
    C1 C2 . 1.521(4) no
    C1 H1A . 0.9700 no
    C1 H1B . 0.9700 no
    C2 C3 . 1.532(3) no
    C3 C4 . 1.512(3) no
    C3 H3A . 0.9800 no
    C4 C5 . 1.499(3) no
    C4 H4A . 0.9800 no
    C5 C6 . 1.512(3) no
    C5 H5A . 0.9800 no
    C6 H6A . 0.9700 no
    C6 H6B . 0.9700 no
    C7 C8 . 1.483(4) no
    C7 H7A . 0.9700 no
    C7 H7B . 0.9700 no
    C8 H8A . 0.9600 no
    C8 H8B . 0.9600 no
    C8 H8C . 0.9600 no
loop_
    _geom_angle_atom_site_label_1
    _geom_angle_atom_site_label_2
    _geom_angle_atom_site_label_3
    _geom_angle_site_symmetry_1
    _geom_angle_site_symmetry_3
    _geom_angle
    _geom_angle_publ_flag
    C1 O1 H1 . . 109.5 no
    C2 O2 C7 . . 118.2(2) no
    C3 O3 H3 . . 109.5 no
    C4 O4 H4 . . 109.5 no
    C5 O5 H5 . . 109.5 no
    C2 O6 C6 . . 113.59(17) no
    O1 C1 C2 . . 112.8(2) no
    O1 C1 H1A . . 109.0 no
    C2 C1 H1A . . 109.0 no
    O1 C1 H1B . . 109.0 no
    C2 C1 H1B . . 109.0 no
    H1A C1 H1B . . 107.8 no
    O2 C2 O6 . . 111.8(2) no
    O2 C2 C1 . . 115.5(2) no
    O6 C2 C1 . . 106.1(2) no
    O2 C2 C3 . . 104.35(19) no
    O6 C2 C3 . . 108.20(18) no
    C1 C2 C3 . . 110.8(2) no
    O3 C3 C4 . . 111.19(19) no
    O3 C3 C2 . . 108.60(18) no
    C4 C3 C2 . . 111.3(2) no
    O3 C3 H3A . . 108.6 no
    C4 C3 H3A . . 108.6 no
    C2 C3 H3A . . 108.6 no
    O4 C4 C5 . . 108.6(2) no
    O4 C4 C3 . . 110.6(2) no
    C5 C4 C3 . . 109.02(19) no
    O4 C4 H4A . . 109.5 no
    C5 C4 H4A . . 109.5 no
    C3 C4 H4A . . 109.5 no
    O5 C5 C4 . . 109.99(19) no
    O5 C5 C6 . . 109.5(2) no
    C4 C5 C6 . . 108.94(19) no
    O5 C5 H5A . . 109.5 no
    C4 C5 H5A . . 109.5 no
    C6 C5 H5A . . 109.5 no
    O6 C6 C5 . . 111.6(2) no
    O6 C6 H6A . . 109.3 no
    C5 C6 H6A . . 109.3 no
    O6 C6 H6B . . 109.3 no
    C5 C6 H6B . . 109.3 no
    H6A C6 H6B . . 108.0 no
    O2 C7 C8 . . 106.9(2) no
    O2 C7 H7A . . 110.3 no
    C8 C7 H7A . . 110.3 no
    O2 C7 H7B . . 110.3 no
    C8 C7 H7B . . 110.3 no
    H7A C7 H7B . . 108.6 no
    C7 C8 H8A . . 109.5 no
    C7 C8 H8B . . 109.5 no
    H8A C8 H8B . . 109.5 no
    C7 C8 H8C . . 109.5 no
    H8A C8 H8C . . 109.5 no
    H8B C8 H8C . . 109.5 no
loop_
    _geom_torsion_atom_site_label_1
    _geom_torsion_atom_site_label_2
    _geom_torsion_atom_site_label_3
    _geom_torsion_atom_site_label_4
    _geom_torsion_site_symmetry_1
    _geom_torsion_site_symmetry_2
    _geom_torsion_site_symmetry_3
    _geom_torsion_site_symmetry_4
    _geom_torsion
    _geom_torsion_publ_flag
    C7 O2 C2 O6 . . . . -71.6(3) no
    C7 O2 C2 C1 . . . . 49.9(3) no
    C7 O2 C2 C3 . . . . 171.7(2) no
    C6 O6 C2 O2 . . . . -55.5(2) no
    C6 O6 C2 C1 . . . . 177.7(2) no
    C6 O6 C2 C3 . . . . 58.9(3) no
    O1 C1 C2 O2 . . . . -88.5(3) no
    O1 C1 C2 O6 . . . . 36.0(3) no
    O1 C1 C2 C3 . . . . 153.2(2) no
    O2 C2 C3 O3 . . . . -60.3(2) no
    O6 C2 C3 O3 . . . . -179.47(19) no
    C1 C2 C3 O3 . . . . 64.7(3) no
    O2 C2 C3 C4 . . . . 62.5(2) no
    O6 C2 C3 C4 . . . . -56.7(3) no
    C1 C2 C3 C4 . . . . -172.6(2) no
    O3 C3 C4 O4 . . . . -63.0(2) no
    C2 C3 C4 O4 . . . . 175.78(17) no
    O3 C3 C4 C5 . . . . 177.69(19) no
    C2 C3 C4 C5 . . . . 56.5(3) no
    O4 C4 C5 O5 . . . . 64.3(3) no
    C3 C4 C5 O5 . . . . -175.1(2) no
    O4 C4 C5 C6 . . . . -175.7(2) no
    C3 C4 C5 C6 . . . . -55.2(3) no
    C2 O6 C6 C5 . . . . -60.9(3) no
    O5 C5 C6 O6 . . . . 177.60(19) no
    C4 C5 C6 O6 . . . . 57.3(3) no
    C2 O2 C7 C8 . . . . 172.0(2) no
loop_
    _geom_hbond_atom_site_label_D
    _geom_hbond_atom_site_label_H
    _geom_hbond_atom_site_label_A
    _geom_hbond_site_symmetry_D
    _geom_hbond_site_symmetry_H
    _geom_hbond_site_symmetry_A
    _geom_hbond_distance_DH
    _geom_hbond_distance_HA
    _geom_hbond_distance_DA
    _geom_hbond_angle_DHA
    _geom_hbond_publ_flag
    O1 H1 O3 . . 4_546 0.82 2.00 2.811(3) 169 yes
    O3 H3 O4 . . 3_466 0.82 1.94 2.750(3) 167 yes
    O4 H4 O3 . . . 0.82 2.52 2.879(2) 108 yes
    O4 H4 O5 . . 3_466 0.82 2.00 2.791(2) 163 yes
    O5 H5 O6 . . 3_556 0.82 2.35 2.988(2) 136 yes
_shelx_hkl_file
;
   0   0   2 3639.95  391.48
   0   0  -2 3913.21  422.17
   0   0  -2 4083.09  448.71
   0   0  -2 3726.22  433.79
   0   0   2 4245.66  501.52
   0   0   2 3280.00  388.45
   0   0  -2 4228.56  497.97
   0   0   2 3292.20  399.21
   0   0  -2 3951.17  472.21
   0   0  -3    6.67    1.92
   0   0  -3    7.22    3.90
   0   0  -3   14.97    6.03
   0   0   4 1176.11   81.43
   0   0  -4 1235.69   86.47
   0   0  -4 1411.72  108.52
   0   0  -4 1426.63  111.93
   0   0   4 1169.15  128.45
   0   0   4 1130.45  100.28
   0   0  -4 1427.02  145.49
   0   0   4 1162.60  102.91
   0   0  -4 1192.81  114.88
   0   0   5   11.41    4.49
   0   0  -5    7.87    3.16
   0   0  -5    8.63    5.38
   0   0   5   12.26   12.14
   0   0   5    2.55    5.82
   0   0  -5   16.28   12.43
   0   0   5    6.04    6.23
   0   0  -5   23.22   13.75
   0   0   6 3163.58  363.16
   0   0  -6 2985.45  332.56
   0   0  -6 3458.13  388.14
   0   0  -6 4237.24  496.00
   0   0   6 2502.70  353.14
   0   0   6 3032.34  408.90
   0   0  -6 3670.94  475.49
   0   0   6 3170.12  401.16
   0   0  -6 3184.34  486.72
   0   0   7   -0.57    3.61
   0   0  -7    3.60    5.31
   0   0  -7    0.24    1.89
   0   0  -7    2.02    3.33
   0   0   7   14.52    8.28
   0   0  -7   -2.29    8.95
   0   0   7    1.84    7.01
   0   0  -7    3.80   11.18
   0   0   8 1165.83   96.34
   0   0  -8 1289.40  118.90
   0   0  -8 1154.16   83.77
   0   0  -8 1297.19  115.47
   0   0   8  884.17  116.65
   0   0  -8 1643.08  171.52
   0   0   8 1348.00  162.78
   0   0  -8 1264.16  161.92
   0   0  -9    0.72    4.93
   0   0  -9    1.14    2.31
   0   0  -9    7.52    3.87
   0   0   9    6.32   10.75
   0   0   9    1.19    5.65
   0   0  -9   -0.82   12.22
   0   0   9   -7.05    9.55
   0   0  -9   -6.33   15.08
   0   0  10 1428.90  131.78
   0   0 -10 1522.34  143.02
   0   0 -10 1931.82  156.02
   0   0  10 1016.45  195.68
   0   0  10 1329.03  138.00
   0   0  10 1240.77  131.83
   0   0 -10 1623.55  231.59
   0   0 -11   -0.32    6.15
   0   0  11    7.16   13.15
   0   0  11    4.44   12.58
   0   0  11    3.91   11.55
   0   0 -11   11.60   20.15
   0   0 -12  463.93   40.12
   0   0  12  318.17   62.45
   0   0  12  300.38   60.24
   0   0 -12  502.24  125.47
   0   0 -13   -1.51   11.48
   0   0  13   12.41   14.76
   0   0 -13  -15.18   20.83
   0   0 -14    8.92    9.09
   0   0 -14   19.83   26.58
   0   0 -15    0.50    7.43
   0   0 -15   11.88   22.86
   0   0 -16    7.56   10.11
   0   0 -16  202.43   33.42
   0   0 -17    2.69   14.44
   0   0 -17   97.37   33.47
   0   0 -18  275.87   23.86
   0   0 -18  274.59   49.84
   0   0 -19    2.51   10.89
   0   1   0    1.78    1.10
   0  -1   0    3.18    0.78
   0   1   0    2.36    0.85
   0   1  -1    4.99    1.16
   0   1   1    7.28    1.15
   0  -1  -1    7.36    1.16
   0   1   1    5.41    0.99
   0   1  -1    6.14    1.30
   0  -1  -1    8.04    2.88
   0   1   1    5.36    2.26
   0  -1   1    6.79    2.32
   0   1  -1    6.82    1.46
   0  -1   1    9.44    1.36
   0   1  -1    7.69    1.05
   0   1   1    3.38    4.83
   0  -1  -1    4.83    2.16
   0   1  -1    7.68    1.30
   0  -1   1    7.85    1.20
   0  -1   2 6264.52 1009.72
   0   1  -2 6085.34  984.67
   0   1   2 7548.21 1169.00
   0  -1  -2 7019.93 1091.38
   0  -1  -2 6796.91 1068.34
   0   1  -2 7619.15 1179.40
   0  -1   2 6756.85 1062.87
   0  -1  -2 8433.25 1367.97
   0  -1   2 8094.28 1357.05
   0  -1  -2 8828.67 1424.95
   0   1   2 8697.45 1395.56
   0  -1   2 6553.97 1065.59
   0   1   2 7300.44 1243.25
   0  -1   2 6584.92 1045.02
   0   1  -2 6587.89 1065.76
   0   1   2 7768.57 1335.28
   0   1  -2 7620.39 1231.63
   0   1   2 8564.35 1473.79
   0  -1  -2 9397.09 1567.69
   0   1  -2 6357.75 1017.17
   0  -1   3 6614.28 1062.92
   0   1  -3 6830.53 1085.82
   0   1   3 7191.13 1108.13
   0  -1  -3 7062.67 1105.60
   0  -1  -3 6720.65 1051.06
   0   1  -3 7951.00 1230.68
   0  -1   3 6875.91 1079.04
   0  -1  -3 7944.32 1290.31
   0  -1   3 5714.17  992.72
   0  -1  -3 8719.03 1424.00
   0   1   3 6831.95 1132.26
   0  -1   3 6437.88 1049.42
   0  -1   3 6652.13 1054.49
   0   1  -3 6436.22 1079.20
   0   1   3 6523.99 1184.53
   0   1  -3 8988.22 1530.85
   0   1   3 6895.75 1207.58
   0  -1  -3 7623.90 1311.25
   0  -1   4  461.36   27.57
   0   1  -4  462.55   26.12
   0   1   4  498.85   27.36
   0  -1  -4  444.69   22.81
   0  -1  -4  440.63   22.77
   0   1  -4  489.07   23.24
   0  -1  -4  573.56   44.21
   0  -1  -4  507.62   34.90
   0  -1   4  454.88   58.95
   0   1   4  492.20   34.69
   0  -1   4  425.31   26.94
   0  -1   4  408.78   23.25
   0   1  -4  515.41   37.52
   0   1   4  398.27   37.81
   0  -1   4  528.53   31.28
   0   1  -4  463.57   38.32
   0   1   4  389.65   37.50
   0  -1  -4  430.81   53.64
   0  -1   5  197.60   12.85
   0   1   5  191.16    9.19
   0   1  -5  214.77   17.96
   0  -1  -5  189.65   10.04
   0  -1  -5  190.01    9.64
   0   1  -5  213.50   11.81
   0  -1  -5  233.32   15.79
   0  -1  -5  241.52   18.59
   0  -1   5  185.19   24.78
   0   1   5  174.54   16.71
   0  -1   5  167.60   14.22
   0   1  -5  211.29   28.04
   0   1   5  172.00   21.20
   0  -1   5  198.15   14.20
   0   1  -5  239.15   31.94
   0   1   5  183.52   22.94
   0  -1  -5  267.63   40.47
   0  -1   6 2448.93  249.97
   0   1   6 2521.57  242.07
   0   1  -6 2689.27  271.03
   0  -1  -6 2485.52  244.56
   0  -1  -6 2509.61  242.06
   0   1  -6 2708.05  264.24
   0  -1  -6 2970.09  309.44
   0  -1  -6 2629.36  292.52
   0  -1   6 1972.32  272.70
   0   1   6 2211.00  261.76
   0  -1   6 2213.75  238.27
   0   1   6 2283.81  315.07
   0   1  -6 2995.17  350.04
   0  -1   6 2578.41  273.08
   0   1   6 2408.59  301.50
   0   1  -6 2772.48  350.10
   0  -1  -6 2733.64  386.75
   0  -1   7 3779.95  468.57
   0   1   7 3710.61  453.16
   0   1  -7 4036.09  496.98
   0  -1  -7 3785.92  458.10
   0  -1  -7 3845.48  454.50
   0   1  -7 4055.60  483.51
   0  -1  -7 4488.55  584.58
   0  -1  -7 4498.72  573.62
   0  -1   7 2799.41  460.34
   0   1   7 3303.67  470.54
   0  -1   7 3244.42  423.23
   0   1   7 3162.34  465.17
   0   1  -7 4508.42  629.70
   0  -1   7 4021.82  513.29
   0   1   7 2998.69  473.17
   0   1  -7 4162.71  624.30
   0  -1  -7 4104.29  677.78
   0   1   8 1227.51  104.27
   0  -1   8 1169.02   97.02
   0   1  -8 1184.71   97.99
   0  -1  -8 1156.36   90.72
   0  -1  -8 1196.33   88.46
   0   1  -8 1171.13   85.52
   0  -1  -8 1345.72  113.89
   0  -1  -8 1593.35  134.98
   0  -1   8  852.30  161.28
   0   1   8  968.68  108.65
   0   1   8  879.84  116.36
   0  -1   8 1043.11   86.55
   0   1   8  985.39  112.15
   0   1  -8 1376.60  170.63
   0  -1   8 1266.49  109.84
   0   1   8  997.61  110.95
   0   1  -8 1262.60  156.48
   0  -1  -8 1174.30  179.29
   0  -1   9 1064.74   88.98
   0   1   9 1069.68   84.24
   0   1  -9 1272.34  114.35
   0  -1  -9 1026.16   92.12
   0  -1  -9 1119.98   89.03
   0  -1  -9 1193.92  101.49
   0  -1   9  736.14  117.08
   0   1   9  838.22  101.12
   0   1   9  718.90  106.47
   0  -1   9  902.81   76.12
   0   1   9 1026.40  113.14
   0   1  -9 1342.08  141.92
   0  -1   9 1157.89  101.03
   0   1   9  994.56  109.37
   0   1  -9 1104.08  193.81
   0  -1  -9 1158.56  183.23
   0   1  10   51.56    8.24
   0  -1 -10   52.83   12.86
   0  -1 -10   49.92    7.80
   0  -1 -10   53.67   10.27
   0  -1  10   41.43   23.63
   0   1  10   63.80   17.52
   0   1  10   35.04   20.73
   0  -1  10   53.11    7.98
   0   1  10   43.29   19.45
   0   1 -10   77.18   21.41
   0  -1  10   57.14   12.11
   0   1  10   52.23   16.98
   0   1 -10   69.36   30.39
   0  -1 -10   59.65   25.53
   0   1 -11 1766.94  164.62
   0  -1 -11 1529.31  158.45
   0  -1 -11 1143.40  106.76
   0  -1 -11 1574.81  164.04
   0  -1  11 1062.28  180.57
   0   1  11 1242.61  203.91
   0   1  11 1049.99  166.17
   0  -1  11 1414.34  128.30
   0   1 -11 1881.31  265.97
   0  -1 -11 1689.78  231.18
   0   1 -12  363.46   35.99
   0  -1 -12  340.21   31.16
   0  -1  12  251.61   97.97
   0   1  12  239.19   55.95
   0   1 -12  401.34   86.95
   0  -1 -12  370.33   75.77
   0   1 -13   76.77   15.31
   0  -1 -13   73.36   13.02
   0  -1  13   47.20   31.96
   0   1  13   51.12   34.27
   0   1 -13   84.71   46.51
   0  -1 -13   98.43   40.01
   0   1 -14  478.94   53.48
   0  -1 -14  247.69   30.09
   0  -1  14  172.74   61.65
   0   1 -14  357.59  123.58
   0  -1 -14  343.99   80.91
   0  -1 -15   16.98   14.73
   0  -1  15    9.63   21.66
   0   1 -15    8.12   28.19
   0  -1 -15   21.82   47.28
   0   1 -16  400.56   42.56
   0   1 -16  467.07   97.16
   0  -1 -16  380.30   76.84
   0   1 -17   33.83   10.48
   0   1 -17   28.12   29.38
   0  -1 -17   18.66   23.23
   0   1 -18  215.53   65.18
   0  -1 -18  250.39   45.95
   0   1 -19  153.57   27.36
   0  -1 -19  193.64   47.16
   0   2   0  516.54   31.17
   0   2   0  536.13   28.46
   0  -2   0  562.14   34.09
   0  -2   0  691.63   40.39
   0   2   0  645.54   34.76
   0  -2   0  533.82   43.43
   0   2   0  541.74   34.41
   0   2   0  553.70   38.43
   0  -2   0  656.19   36.80
   0   2  -1 4929.41  688.24
   0   2   1 5035.83  691.43
   0   2  -1 4950.53  707.84
   0  -2  -1 5264.39  715.98
   0   2   1 5215.99  729.98
   0  -2  -1 5632.37  788.32
   0   2  -1 5406.82  759.02
   0  -2   1 5298.54  731.65
   0  -2  -1 5836.38  847.15
   0  -2   1 5179.66  744.16
   0   2   1 5166.95  729.19
   0   2  -1 5712.97  809.93
   0  -2  -1 6368.43  982.29
   0  -2   1 6912.11 1049.52
   0   2   1 6420.83  950.75
   0   2  -1 5455.70  778.24
   0   2   1 5893.25  890.11
   0   2  -1 6765.97 1000.66
   0  -2  -1 5946.41  860.25
   0  -2   1 5894.51  843.98
   0   2   2   22.27    1.93
   0  -2  -2   19.93    2.01
   0   2  -2   23.22    2.24
   0  -2  -2   20.41    3.42
   0  -2   2   19.65    2.25
   0  -2  -2   19.17    4.40
   0   2   2   16.97    2.96
   0   2   2   21.49    6.97
   0  -2   2   29.31    4.61
   0   2  -2   25.23    4.60
   0   2   2   18.68    8.09
   0  -2  -2   14.60    6.20
   0   2  -2   30.34    3.94
   0  -2   2   20.69    3.55
   0   2  -3  947.77   69.52
   0   2   3  957.03   57.96
   0  -2  -3  922.36   56.41
   0   2  -3 1069.56   71.67
   0  -2  -3  967.24   67.88
   0   2  -3 1025.69   62.40
   0  -2   3  912.79   57.62
   0  -2  -3 1194.12   88.58
   0  -2   3 1177.86   95.04
   0  -2  -3  997.25   74.96
   0   2   3  917.20   64.01
   0  -2   3 1024.42   81.42
   0   2   3 1153.11  117.64
   0   2  -3  964.09   65.77
   0   2   3  928.53   91.86
   0   2  -3 1116.55   79.36
   0   2   3  840.48   97.66
   0  -2  -3  873.45   74.87
   0   2  -3 1092.16   80.04
   0   2  -4 1545.57  121.34
   0   2   4 1404.41  102.21
   0  -2  -4 1498.92  115.58
   0   2  -4 1692.69  133.36
   0  -2  -4 1507.81  122.27
   0   2  -4 1654.53  115.49
   0  -2   4 1411.02  109.96
   0  -2  -4 1770.15  152.72
   0  -2   4 1352.23  135.38
   0  -2  -4 1552.17  137.11
   0   2   4 1560.15  134.02
   0  -2   4 1561.77  140.96
   0   2   4 1599.20  159.34
   0  -2   4 1417.67  109.80
   0   2  -4 1576.10  133.20
   0   2   4 1351.21  149.37
   0   2  -4 1383.04  122.07
   0   2   4 1347.28  147.19
   0  -2  -4 1220.02  140.55
   0   2  -4 1621.08  128.64
   0   2  -5   29.29    4.66
   0   2   5   22.08    3.96
   0  -2  -5   20.31    4.62
   0  -2  -5   16.69    5.86
   0   2  -5   21.59    1.69
   0  -2   5   20.29    4.17
   0  -2  -5   23.18   10.82
   0  -2  -5   23.88   10.32
   0   2   5   32.71    5.95
   0  -2   5   21.28    5.52
   0   2   5   17.30   10.81
   0  -2   5   22.59    3.20
   0   2  -5   27.92   13.00
   0   2   5   15.93   18.99
   0   2  -5   26.85    9.71
   0   2   5   30.45   11.36
   0   2  -5   29.64    4.91
   0   2  -6  365.27   29.71
   0   2   6  339.13   17.34
   0  -2  -6  325.24   18.34
   0  -2  -6  357.82   26.31
   0   2  -6  357.42   16.72
   0  -2  -6  431.92   33.25
   0  -2  -6  401.85   31.93
   0  -2   6  304.35   44.54
   0   2   6  318.91   26.64
   0  -2   6  356.54   25.74
   0   2   6  385.67   43.02
   0  -2   6  326.10   18.74
   0   2  -6  380.19   35.10
   0   2   6  299.82   40.82
   0   2  -6  369.57   39.32
   0   2   6  296.68   38.26
   0  -2  -6  356.11   42.91
   0   2  -6  356.00   24.38
   0   2   7  179.70   10.19
   0   2  -7  206.23   16.03
   0  -2  -7  164.29   10.74
   0  -2  -7  194.42   17.62
   0   2  -7  177.53    8.34
   0  -2  -7  222.88   20.99
   0  -2  -7  207.54   22.04
   0  -2   7  135.61   32.84
   0   2   7  159.50   17.98
   0   2   7  186.81   30.55
   0   2   7  153.42   29.98
   0   2  -7  216.44   39.53
   0   2  -7  158.82   43.33
   0   2   7  164.31   29.13
   0  -2  -7  214.90   31.82
   0   2  -7  185.56   15.78
   0   2   8 1237.25  107.65
   0   2  -8 1480.11  128.37
   0  -2  -8 1256.83  104.13
   0   2  -8 1658.08  138.69
   0  -2  -8 1476.17  138.62
   0  -2  -8 1597.50  150.13
   0  -2  -8 1468.04  134.81
   0  -2   8 1117.91  166.04
   0   2   8 1220.36  127.21
   0   2   8 1191.30  156.79
   0  -2   8 1221.22  107.18
   0   2   8 1057.09  173.19
   0   2  -8 1664.56  178.29
   0   2   8 1262.54  161.91
   0   2  -8 1549.38  197.81
   0  -2  -8 1421.72  175.64
   0   2   9   43.06    9.69
   0   2  -9   48.15    9.17
   0  -2  -9   39.29    6.10
   0   2  -9   47.09    9.02
   0  -2  -9   50.61    8.09
   0  -2  -9   51.81   18.58
   0  -2  -9   59.17   10.39
   0  -2   9   35.86   37.83
   0   2   9   41.13   12.15
   0   2   9   41.54   20.16
   0   2   9   33.12   17.93
   0   2  -9   57.68   28.15
   0   2   9   29.58   25.39
   0   2  -9   74.75   26.67
   0  -2  -9   51.53   21.87
   0   2  10  208.48   16.52
   0   2 -10  233.30   21.87
   0  -2 -10  207.71   16.93
   0  -2 -10  230.23   20.90
   0  -2 -10  251.35   26.41
   0  -2  10  154.28   47.55
   0   2  10  190.52   65.64
   0  -2  10  195.53   14.67
   0   2  10  186.97   36.97
   0   2 -10  271.77   57.30
   0  -2 -10  243.28   48.08
   0   2 -11  133.03   27.57
   0  -2 -11  107.18   12.10
   0  -2 -11   99.21   13.55
   0  -2  11   87.03   38.66
   0   2  11  114.34   52.12
   0   2 -11  135.07   73.56
   0  -2 -11  130.12   39.13
   0   2 -12  249.74   25.99
   0  -2 -12  158.80   18.32
   0  -2  12  165.11   51.76
   0   2  12  136.29   34.97
   0   2 -12  261.44   65.98
   0  -2 -12  279.99   90.29
   0   2 -13  107.52   18.14
   0  -2  13   83.23   66.38
   0   2  13   70.34   26.57
   0   2 -13  121.21   51.63
   0  -2 -13   94.19   53.36
   0   2 -14   78.20   16.77
   0  -2  14   52.47   37.24
   0   2  14   67.10   24.50
   0   2 -14  110.97   49.18
   0  -2 -14   83.18   33.29
   0   2 -15  105.82   30.03
   0  -2  15   90.64   41.95
   0   2 -15  158.57   89.72
   0  -2 -15  133.70   38.38
   0   2 -16   18.91   10.31
   0  -2  16    7.89   22.57
   0   2 -16   23.06   27.63
   0  -2 -16   28.23   22.39
   0   2 -17  117.47   17.33
   0  -2  17   76.22   47.40
   0   2 -17  145.73   43.77
   0  -2 -17  140.77   36.03
   0   2 -18    0.14    5.49
   0   2 -18   -0.99   14.73
   0  -2 -18    1.77   20.58
   0   3   0    3.75    2.01
   0   3   0    4.58    2.23
   0  -3   0    4.23    3.76
   0   3   0    2.83    2.41
   0  -3   0    6.03   13.47
   0   3   0    8.10    3.60
   0   3  -1  135.44    7.64
   0   3   1  139.37    6.99
   0   3  -1  167.31    8.61
   0   3   1  158.51    8.98
   0   3  -1  146.87    7.48
   0  -3  -1  159.48    9.10
   0  -3   1  136.02    7.50
   0  -3  -1  160.56   12.80
   0  -3   1  168.62   13.00
   0   3  -1  152.21    9.83
   0  -3  -1  170.96   22.04
   0  -3   1  151.72   17.17
   0   3   1  158.84   12.19
   0   3  -1  146.11   12.83
   0   3   1  158.20   17.98
   0   3  -1  136.46   13.58
   0  -3  -1  184.28   19.31
   0  -3   1  161.50   14.55
   0   3  -2 6804.75 1095.21
   0   3   2 6301.93  999.57
   0  -3  -2 6845.99 1066.41
   0   3  -2 6769.47 1101.39
   0   3  -2 6830.49 1087.11
   0  -3  -2 7190.17 1164.86
   0  -3   2 6724.23 1078.59
   0  -3  -2 7040.50 1205.85
   0   3   2 6697.48 1071.03
   0  -3   2 6636.94 1130.48
   0  -3  -2 6986.63 1293.96
   0   3   2 8011.78 1377.65
   0  -3   2 8467.10 1450.16
   0   3  -2 6851.51 1107.30
   0   3   2 6516.83 1212.31
   0  -3  -2 6638.79 1126.21
   0   3  -2 7133.85 1212.49
   0  -3   2 6591.19 1080.91
   0   3  -3  377.83   26.97
   0   3   3  391.90   21.34
   0  -3  -3  419.35   21.80
   0   3  -3  394.61   30.03
   0  -3  -3  417.03   25.34
   0  -3  -3  512.53   38.69
   0  -3   3  501.40   41.09
   0  -3  -3  378.84   38.08
   0   3   3  451.67   29.62
   0  -3   3  420.26   29.27
   0   3   3  418.16   36.89
   0  -3   3  380.06   34.10
   0   3  -3  435.89   26.01
   0   3   3  360.81   46.49
   0   3   3  338.57   41.88
   0   3  -3  405.15   26.87
   0   3  -4 7373.55 1256.20
   0   3   4 7583.70 1265.41
   0  -3  -4 7239.48 1196.33
   0   3  -4 7556.98 1304.35
   0  -3  -4 7788.37 1340.70
   0   3  -4 8052.74 1329.13
   0  -3   4 6629.63 1138.45
   0  -3  -4 8946.70 1616.02
   0  -3   4 7457.21 1414.80
   0  -3  -4 6849.17 1280.13
   0   3   4 7134.42 1223.61
   0  -3   4 8063.60 1421.15
   0   3   4 6978.49 1313.97
   0  -3   4 7466.11 1307.56
   0   3  -4 7497.57 1326.75
   0   3   4 6217.24 1281.74
   0   3  -4 8574.66 1515.27
   0   3   4 6647.47 1413.82
   0  -3  -4 7478.70 1392.87
   0   3  -4 8273.08 1435.33
   0   3  -5 2820.50  289.09
   0   3   5 2587.64  250.66
   0  -3  -5 2531.37  253.11
   0   3  -5 2741.89  289.68
   0   3  -5 2878.95  274.07
   0  -3  -5 2826.28  297.18
   0  -3   5 2169.75  226.22
   0  -3  -5 3149.73  360.12
   0  -3   5 2293.80  299.23
   0  -3  -5 2694.89  309.69
   0   3   5 2294.70  249.89
   0  -3   5 2943.35  321.99
   0   3   5 2413.54  305.60
   0  -3   5 2767.86  292.73
   0   3  -5 2950.93  326.20
   0   3   5 2143.53  312.86
   0   3  -5 2580.80  317.48
   0   3   5 2342.85  331.31
   0  -3  -5 2622.71  323.78
   0   3  -5 2870.30  305.35
   0   3   6 2834.73  316.55
   0   3  -6 3226.58  374.46
   0  -3  -6 3066.82  349.84
   0   3  -6 3393.02  399.87
   0  -3  -6 3299.21  390.75
   0   3  -6 3444.94  365.34
   0  -3  -6 4138.58  564.47
   0  -3   6 3415.16  572.96
   0  -3  -6 3602.70  481.61
   0   3   6 3234.39  403.29
   0  -3   6 3389.34  416.55
   0   3   6 2711.00  388.82
   0  -3   6 3202.82  378.01
   0   3  -6 3986.41  549.94
   0   3   6 2556.65  413.52
   0   3  -6 3878.94  520.64
   0   3   6 2699.80  424.50
   0  -3  -6 2936.51  411.15
   0   3  -6 3421.95  430.71
   0   3   7 4531.47  600.12
   0   3  -7 5448.42  778.91
   0  -3  -7 4340.35  587.08
   0   3  -7 5169.45  720.07
   0  -3  -7 4963.76  699.56
   0  -3  -7 5838.85  874.75
   0  -3  -7 6017.69  876.81
   0  -3   7 4034.42  735.29
   0   3   7 3934.76  573.12
   0  -3   7 5059.82  731.78
   0   3   7 3904.59  651.48
   0  -3   7 4760.91  684.08
   0   3  -7 5245.26  820.92
   0   3   7 3709.43  684.14
   0   3  -7 5006.78  812.95
   0   3   7 3798.95  675.47
   0  -3  -7 4238.18  693.15
   0   3   8 3314.94  397.99
   0   3  -8 4029.93  494.14
   0  -3  -8 3120.75  377.96
   0   3  -8 3875.37  478.55
   0  -3  -8 3915.38  490.31
   0  -3  -8 4308.39  579.34
   0  -3   8 2886.13  508.53
   0  -3   8 3742.90  483.58
   0   3   8 2882.13  448.86
   0  -3   8 3586.98  453.75
   0   3   8 2842.92  488.58
   0   3  -8 4393.92  669.54
   0   3  -8 3399.40  578.56
   0   3   8 2878.04  478.01
   0  -3  -8 3215.41  483.70
   0   3  -9  615.80   49.85
   0  -3  -9  629.86   52.55
   0  -3  -9  662.37   66.55
   0  -3   9  429.33   91.58
   0   3   9  428.97   67.58
   0   3  -9  720.16  103.95
   0  -3  -9  502.89   72.76
   0  -3  10  103.27   39.42
   0   3  10   13.76   16.24
   0   3 -10   28.28   25.04
   0  -3 -10    6.43   16.45
   0   3 -11   24.48   15.18
   0  -3 -11   19.39    9.02
   0  -3  11    9.86   26.92
   0   3  11   31.64   18.05
   0  -3 -11   44.60   20.26
   0   3 -12  185.60   23.54
   0  -3 -12  150.98   27.73
   0  -3  12  119.29   52.55
   0   3  12  140.36   36.38
   0  -3 -12  163.80   41.17
   0   3 -13  154.86   23.36
   0  -3  13  102.21   54.11
   0   3  13  119.32   36.16
   0   3 -13  181.06   61.48
   0  -3 -13  214.61   43.92
   0   3 -14   16.35   11.40
   0  -3  14   28.63   46.07
   0   3  14   20.33   17.67
   0   3 -14   37.37   35.53
   0  -3 -14   19.74   23.19
   0   3 -15  825.30   79.15
   0  -3  15  585.68  125.29
   0   3  15  542.25   93.19
   0   3 -15  976.24  166.10
   0  -3 -15  976.60  131.75
   0   3 -16  666.83   82.88
   0  -3  16  464.94  100.77
   0   3 -16  654.05  165.85
   0  -3 -16  815.73  153.15
   0   3 -17    0.90    6.84
   0  -3  17    6.84   24.39
   0   3 -17    5.69   17.50
   0  -3 -17    7.57   11.09
   0   3 -18   12.24    6.68
   0  -3  18    4.51    9.03
   0   3 -18    9.49   15.86
   0  -3 -18   16.38   10.47
   0   4   0  664.49   41.15
   0   4   0  623.15   46.00
   0  -4   0  646.69   43.52
   0  -4   0  899.08   86.29
   0   4   0  692.93   47.04
   0   4   0  971.84   75.87
   0   4  -1 2638.24  268.84
   0   4   1 2299.34  236.61
   0   4  -1 2535.38  266.32
   0   4  -1 2847.47  288.53
   0  -4   1 2380.41  255.03
   0  -4  -1 2730.25  286.81
   0  -4  -1 2525.69  299.06
   0  -4   1 2690.76  310.78
   0   4  -1 2582.58  278.48
   0   4   1 2726.17  281.03
   0  -4   1 3404.47  487.57
   0  -4  -1 2927.76  395.41
   0   4   1 2872.65  316.53
   0   4  -1 2762.93  291.84
   0   4   1 2383.30  316.44
   0   4  -1 2541.30  331.52
   0  -4  -1 2871.69  308.25
   0  -4   1 3258.96  356.94
   0   4  -2 5113.49  707.38
   0   4   2 4379.37  589.44
   0   4  -2 4623.88  656.61
   0   4  -2 5338.03  711.41
   0  -4  -2 4942.41  697.75
   0  -4   2 4843.86  661.63
   0  -4  -2 4905.45  742.57
   0  -4   2 5654.83  828.94
   0  -4   2 5009.57  784.14
   0   4   2 4880.23  707.99
   0   4  -2 4958.55  684.15
   0   4   2 4531.78  775.49
   0   4  -2 4692.33  710.44
   0  -4  -2 4041.09  605.82
   0  -4   2 4575.52  647.98
   0   4  -3 6244.77  977.73
   0   4   3 5358.41  836.48
   0   4  -3 6386.50 1026.34
   0   4  -3 6979.97 1066.76
   0  -4  -3 6687.04 1067.11
   0  -4   3 5453.87  877.05
   0  -4   3 7590.18 1318.11
   0  -4  -3 5707.88 1015.51
   0  -4   3 8011.22 1386.23
   0   4   3 6307.24  984.32
   0  -4   3 7119.43 1237.21
   0   4   3 5662.23  993.19
   0   4  -3 7500.30 1195.71
   0   4   3 5321.03 1071.11
   0   4   3 5516.83 1076.73
   0  -4  -3 6587.33 1105.26
   0   4  -3 7135.07 1203.00
   0   4  -4 3164.09  354.72
   0   4   4 3305.49  358.53
   0   4  -4 3026.35  354.89
   0   4  -4 3174.92  336.30
   0  -4  -4 3260.98  377.82
   0  -4   4 2730.16  312.31
   0  -4  -4 3776.02  481.34
   0  -4   4 3140.10  427.75
   0  -4  -4 2752.80  358.11
   0   4   4 2978.01  327.60
   0  -4   4 3169.88  413.74
   0   4   4 3658.72  518.46
   0  -4   4 3482.28  447.94
   0   4  -4 3081.44  363.46
   0   4   4 2428.35  403.21
   0   4  -4 3664.42  441.80
   0   4   4 2506.88  454.41
   0   4  -4 3788.18  502.49
   0  -4  -4 2861.69  365.83
   0   4  -5 6098.62  920.92
   0   4   5 5480.39  797.49
   0   4  -5 5966.85  929.05
   0  -4  -5 5958.63  928.34
   0  -4  -5 6758.90 1127.64
   0  -4   5 5068.03  911.29
   0  -4  -5 5577.21  930.84
   0   4   5 5106.08  763.73
   0  -4   5 6123.49  988.60
   0  -4   5 6879.54 1172.06
   0   4   5 6481.91 1102.03
   0   4  -5 6944.23 1111.14
   0   4   5 4160.61  851.31
   0   4  -5 5948.34  970.99
   0   4   5 5484.09 1065.36
   0  -4  -5 5048.42  852.21
   0   4  -6  129.64   11.81
   0   4  -6  148.88   21.19
   0  -4  -6  134.60   14.11
   0  -4  -6  163.84   40.65
   0  -4   6  101.29   36.94
   0  -4   6  136.68   17.85
   0   4   6  130.96   25.28
   0  -4   6  160.04   27.95
   0   4  -6  136.13   16.98
   0   4   6   91.06   53.65
   0   4  -6  177.45   42.84
   0   4   6  122.66   33.97
   0  -4  -6  107.01   29.12
   0   4  -6  127.54   15.43
   0   4  -7  185.53   24.07
   0   4  -7  174.23   25.73
   0  -4  -7  180.84   17.57
   0  -4  -7  197.33   29.76
   0  -4   7  171.56   41.05
   0  -4   7  168.56   21.34
   0   4   7  165.12   30.76
   0  -4   7  135.06   20.82
   0   4  -7  183.68   27.84
   0   4   7  118.47   39.40
   0   4  -7  189.95   33.42
   0   4   7  144.72   65.02
   0  -4  -7  166.20   50.88
   0   4  -7  165.26   18.85
   0   4  -8   14.77    6.68
   0  -4  -8   10.11    7.37
   0  -4   8    6.25   21.13
   0   4   8   53.22   15.68
   0   4  -8    9.59   16.50
   0  -4  -8   10.49   24.78
   0  -4  -9   17.20    8.76
   0  -4   9   10.39   25.04
   0   4   9   34.89   17.41
   0  -4  -9   22.50   28.86
   0   4 -10 2067.40  230.33
   0  -4 -10 2185.64  273.47
   0  -4  10 1640.57  410.41
   0   4  10 2022.03  295.57
   0   4 -10 2294.30  372.95
   0  -4 -10 2191.42  380.42
   0   4 -11  543.67   67.37
   0  -4 -11  602.28   81.66
   0  -4  11  410.37  164.35
   0   4  11  550.52   84.86
   0  -4 -11  604.71  132.89
   0   4 -12  379.06   57.66
   0  -4 -12  290.97   37.83
   0  -4  12  246.62   81.38
   0   4  12  372.68   92.70
   0   4 -12  364.94   83.71
   0  -4 -12  391.11  100.59
   0   4 -13 1759.98  170.50
   0  -4 -13 1113.30  127.57
   0  -4  13 1178.71  228.06
   0   4  13 1172.20  180.21
   0  -4 -13 1393.23  212.98
   0   4 -14    8.37    8.36
   0  -4 -14   -4.48    6.22
   0  -4  14   14.86   34.89
   0   4  14    8.51    9.85
   0   4 -14  -10.30   24.02
   0  -4 -14    4.25   19.94
   0   4 -15  244.06   27.21
   0  -4  15  176.98   57.01
   0   4  15  203.59   28.86
   0  -4 -15  218.79   38.00
   0   4 -16   54.94   20.50
   0  -4  16   44.68   28.38
   0   4  16   49.07   11.98
   0  -4 -16   60.37   18.74
   0   4 -17  231.56   22.72
   0  -4  17  178.42   42.23
   0   4 -17  240.19   45.62
   0  -4 -17  255.24   32.63
   0  -5   0   93.97   16.25
   0  -5   0  108.74   29.92
   0   5  -1  299.15   22.47
   0   5   1  296.27   16.00
   0   5   1  261.29   20.98
   0   5  -1  256.80   17.92
   0  -5  -1  277.10   19.91
   0  -5   1  288.24   25.93
   0  -5   1  318.23   49.92
   0  -5  -1  252.48   41.53
   0   5   1  281.55   19.31
   0  -5   1  343.17   50.49
   0  -5  -1  399.44   56.21
   0   5   1  363.28   37.43
   0   5  -1  303.57   21.72
   0   5   1  211.21   55.50
   0   5  -1  364.49   43.95
   0  -5  -1  275.27   22.31
   0  -5   1  287.12   22.19
   0   5  -2    7.75    3.02
   0   5  -2    1.59    4.24
   0  -5  -2    5.40    4.63
   0  -5   2    4.64    3.65
   0  -5   2   -2.17    9.02
   0  -5  -2    6.29    7.84
   0  -5   2   10.21    7.55
   0   5   2    5.03    3.45
   0  -5   2    9.97   13.23
   0   5   2    5.34    6.55
   0   5  -2    5.06    6.78
   0   5   2   10.12   14.83
   0   5  -2   -0.54   18.75
   0  -5  -2   -0.61    5.40
   0  -5   2   11.90    5.43
   0   5  -3  422.37   26.57
   0   5  -3  427.59   40.52
   0  -5  -3  431.82   32.44
   0  -5   3  436.35   38.07
   0  -5  -3  498.45   49.62
   0  -5   3  455.32   48.77
   0  -5  -3  379.39   57.82
   0  -5   3  449.63   43.91
   0  -5   3  558.10   90.26
   0   5   3  431.75   38.45
   0   5  -3  468.96   33.93
   0   5   3  296.26   68.89
   0   5   3  322.51   63.10
   0   5  -3  361.30   41.14
   0  -5  -3  367.59   31.31
   0   5  -4   55.61    6.44
   0   5  -4   46.31   12.56
   0  -5  -4   48.44   15.02
   0  -5  -4   80.69   16.60
   0  -5   4   40.28   16.20
   0  -5   4   76.63   14.88
   0  -5   4   47.07   22.75
   0   5   4   47.86   12.11
   0   5  -4   46.71    8.35
   0   5   4   39.00   26.39
   0   5  -4   51.74   11.65
   0   5   4   58.69   38.05
   0   5  -4   41.62   13.73
   0  -5  -4   67.07   20.40
   0   5  -5   30.64    7.48
   0  -5  -5   26.48   14.47
   0  -5   5   20.52   15.20
   0  -5   5   24.85   13.85
   0  -5   5   59.49   12.80
   0   5   5   25.73   11.10
   0   5  -5   35.07   10.29
   0   5  -5   37.19   10.83
   0  -5  -5   29.03   11.99
   0   5  -6 1789.24  179.39
   0  -5  -6 1887.82  214.70
   0  -5   6 1902.08  334.69
   0  -5   6 1555.07  187.27
   0   5   6 1575.94  182.24
   0   5  -6 1845.31  203.35
   0   5  -6 1564.00  209.60
   0  -5  -6 1819.44  206.43
   0   5  -7  242.12   21.14
   0  -5  -7  226.63   38.35
   0  -5   7  265.20   56.65
   0   5   7  185.83   45.67
   0  -5  -7  252.46   33.77
   0   5  -8 4232.69  568.78
   0  -5  -8 4195.63  633.13
   0  -5   8 3489.56  674.37
   0   5   8 3289.63  565.50
   0   5  -8 3997.30  669.63
   0  -5  -8 3879.46  602.15
   0   5  -9 2544.48  288.47
   0  -5  -9 2657.59  320.57
   0  -5   9 2142.80  393.12
   0   5   9 2084.37  331.87
   0   5  -9 2191.35  414.91
   0  -5  -9 2396.48  330.82
   0   5 -10  608.32   55.08
   0  -5 -10  620.88   64.52
   0  -5  10  507.94  173.30
   0   5  10  512.44   95.63
   0   5 -10  632.08  116.98
   0  -5 -10  539.02   72.69
   0   5 -11  567.71   70.08
   0  -5 -11  641.27   66.32
   0  -5  11  450.66  114.51
   0   5  11  526.66   69.25
   0   5 -11  591.93  116.56
   0  -5 -11  534.12   72.41
   0   5 -12  118.20   20.24
   0  -5 -12  110.25   20.41
   0  -5  12   94.02   49.50
   0   5  12  116.98   25.74
   0   5 -12  130.20   48.13
   0  -5 -12  119.07   28.25
   0   5 -13   20.89   10.25
   0  -5 -13    5.76    9.54
   0  -5  13   17.05   27.19
   0   5  13   25.32   13.06
   0   5 -13   42.95   48.26
   0   5 -14   34.41   11.16
   0  -5 -14   19.25   14.98
   0  -5  14  127.59   48.69
   0   5  14   28.24   13.87
   0  -5 -14   34.50   17.07
   0   5 -15  267.14   40.37
   0  -5  15  214.81   58.16
   0   5  15  286.80   32.40
   0  -5 -15  303.13   40.64
   0   5 -16   51.29   10.91
   0  -5  16   34.28   25.19
   0   5  16   46.63   14.40
   0   5 -16  218.41   46.91
   0  -5 -16   77.51   26.76
   0  -6   0 2166.09  228.37
   0  -6   0 2562.53  301.49
   0  -6   0 1845.57  282.03
   0   6   0 2237.46  237.00
   0  -6   0 1971.83  217.69
   0  -6  -1   35.02   11.83
   0  -6   1   34.37    7.30
   0  -6   1   51.69   14.74
   0  -6  -1   42.06   16.50
   0  -6   1   37.83   15.34
   0   6  -1   51.34    8.87
   0   6   1   52.01    9.71
   0   6  -2  103.61    8.07
   0   6  -2   80.30   14.94
   0  -6  -2   90.91   11.31
   0  -6   2   80.62    9.68
   0  -6   2  103.57   20.32
   0   6   2   96.54   20.77
   0   6  -2  105.93   21.23
   0  -6  -2   99.81   13.41
   0  -6   2   85.36   13.38
   0   6  -3  470.04   31.31
   0   6  -3  411.31   35.24
   0  -6  -3  444.76   37.25
   0  -6   3  464.39   56.77
   0   6   3  544.76   66.81
   0   6  -3  481.30   40.49
   0   6  -3  586.14   51.14
   0  -6  -3  443.08   40.07
   0   6  -4    4.21    6.15
   0  -6  -4    0.53    6.09
   0  -6   4    2.67   17.88
   0   6  -4    9.43    9.73
   0   6  -4    4.74    8.36
   0  -6  -4    3.79    6.85
   0   6  -5  199.44   23.39
   0  -6  -5  175.70   20.31
   0  -6   5  222.09   73.91
   0   6   5  192.17   26.41
   0   6  -5  196.55   25.57
   0   6  -5  215.41   26.54
   0  -6  -5  158.78   21.58
   0   6  -6   42.85    7.80
   0  -6  -6   25.82   10.28
   0  -6   6   24.43   26.66
   0   6   6   34.86   14.23
   0   6  -6   39.76   34.90
   0  -6  -6   29.41   11.38
   0   6  -7  362.67   30.00
   0  -6  -7  333.45   35.40
   0  -6   7  372.96   76.97
   0   6   7  340.24   45.00
   0   6  -7  383.01   63.77
   0  -6  -7  303.09   53.33
   0   6  -8  248.20   23.62
   0  -6  -8  224.23   28.67
   0  -6   8  213.99   65.13
   0   6   8  251.84   38.32
   0   6  -8  238.38   51.18
   0  -6  -8  397.90   66.87
   0   6  -9   11.49    7.95
   0  -6  -9   19.03   10.27
   0  -6   9    6.63   26.23
   0   6   9   19.96   14.04
   0   6  -9   13.05   20.18
   0  -6  -9   29.32   26.61
   0   6 -10   12.67   12.32
   0  -6 -10    8.81    9.77
   0  -6  10   10.99   41.98
   0   6  10   10.38   13.36
   0  -6 -10    8.07   24.92
   0   6 -11  452.56   61.23
   0  -6 -11  403.82   45.03
   0  -6  11  337.42   93.33
   0   6  11  445.93   57.00
   0   6 -11  442.87   91.85
   0  -6 -11  502.11   93.30
   0   6 -12  138.13   19.41
   0  -6 -12  119.67   19.89
   0  -6  12  103.46   48.22
   0   6  12  148.93   26.14
   0  -6 -12  159.57   45.56
   0   6 -13   87.50   15.47
   0  -6 -13   88.44   23.14
   0  -6  13   80.86   39.29
   0   6  13  106.49   20.80
   0   6 -13   90.09   66.43
   0  -6 -13   81.77   26.43
   0   6 -14   24.75    9.27
   0  -6 -14   23.01    9.65
   0  -6  14   22.23   39.68
   0   6  14   61.20   19.94
   0   6 -14   29.14   25.27
   0  -6 -14   24.39   16.45
   0   6 -15   23.71   12.96
   0  -6 -15   10.46    7.06
   0  -6  15   21.04   19.20
   0   6  15   28.02    7.64
   0   6 -15   27.74   20.44
   0  -6 -15   25.74    9.03
   0  -7   0    5.40    5.84
   0   7   0    1.44   10.21
   0  -7  -1  244.63   23.81
   0  -7   1  222.55   34.60
   0   7   1  252.01   24.73
   0   7  -1  297.69   28.02
   0  -7  -1  209.35   23.96
   0  -7   1  212.93   24.08
   0  -7  -2   25.64    9.66
   0  -7   2   41.06   23.94
   0   7   2   28.96    9.66
   0   7  -2   28.62    9.98
   0  -7  -2   28.29    9.94
   0  -7  -3   46.50   19.84
   0  -7   3   52.77   43.99
   0   7   3   77.60   12.55
   0   7  -3   37.05   11.66
   0   7  -3   45.45   15.58
   0  -7  -3   40.15   19.03
   0  -7  -4  410.07   54.50
   0  -7   4  513.68   86.57
   0   7   4  482.98   47.43
   0   7  -4  560.61   79.21
   0   7  -4  494.46   55.49
   0  -7  -4  456.10   47.91
   0  -7  -5 2397.66  293.33
   0  -7   5 2731.18  448.02
   0   7   5 2632.26  363.07
   0   7  -5 2432.22  328.23
   0  -7  -5 2682.27  332.29
   0   7  -6    9.27    5.79
   0  -7  -6    8.95    8.46
   0  -7   6    9.22   21.94
   0   7   6    7.78   16.17
   0   7  -6   22.85   29.03
   0  -7  -6    7.55   10.00
   0   7  -7  590.67   52.09
   0  -7  -7  627.79   62.92
   0  -7   7  626.74  121.20
   0   7   7  809.11  110.20
   0   7  -7  756.37  105.05
   0  -7  -7  709.64   70.32
   0   7  -8  368.06   32.76
   0  -7  -8  379.07   40.24
   0  -7   8  374.79   85.92
   0   7   8  484.17   77.40
   0   7  -8  377.13   68.65
   0  -7  -8  405.20   44.86
   0   7  -9   63.63   20.33
   0  -7  -9   59.94   15.63
   0  -7   9   64.57   63.42
   0   7   9   79.51   34.15
   0   7  -9   77.66   48.58
   0  -7  -9  128.65   19.21
   0   7 -10    5.12    6.48
   0  -7 -10   -5.55   12.89
   0  -7  10   19.82   21.12
   0   7  10   -0.60   17.87
   0  -7 -10    1.80    9.41
   0   7 -11  140.04   17.39
   0  -7 -11  159.12   36.43
   0  -7  11  135.96   47.42
   0   7  11  163.75   35.89
   0   7 -11  146.09   47.03
   0  -7 -11  150.83   22.61
   0   7 -12   73.02   11.75
   0  -7 -12   87.32   16.36
   0  -7  12   65.66   34.17
   0   7  12   81.03   15.96
   0   7 -12   76.28   33.21
   0  -7 -12   83.93   15.78
   0   7 -13  115.38   13.77
   0  -7 -13  129.46   17.89
   0  -7  13  114.61   58.72
   0   7  13  136.36   17.62
   0   7 -13  126.42   38.40
   0  -7 -13  127.29   17.01
   0   7 -14  118.10   12.26
   0  -7 -14  104.19   14.23
   0  -7  14  104.51   30.03
   0   7  14  135.06   14.62
   0   7 -14  141.11   32.61
   0  -7 -14  131.05   15.13
   0   8   0  366.58   39.49
   0  -8  -1    7.05    6.88
   0   8  -1   -0.30    8.12
   0   8   1    2.37   14.60
   0   8  -1    8.37   10.56
   0  -8  -2   75.04   14.81
   0   8   2   93.66   23.44
   0   8  -2   97.76   16.30
   0   8  -2   95.22   20.97
   0  -8  -2   83.85   16.10
   0  -8  -3  540.88   54.13
   0  -8   3  531.65   94.95
   0   8   3  584.25   54.79
   0   8  -3  565.94   64.65
   0  -8  -3  521.67   53.95
   0  -8  -4  406.47   42.32
   0  -8   4  371.63   76.93
   0   8   4  427.71   42.78
   0   8  -4  378.01   49.25
   0  -8  -4  400.85   41.58
   0  -8  -5  322.37   36.32
   0  -8   5  304.51   70.22
   0   8   5  344.38   36.74
   0   8  -5  433.91   94.57
   0  -8  -5  325.91   35.97
   0  -8  -6   44.63   11.50
   0  -8   6    6.55   24.73
   0   8   6    5.24   10.88
   0   8  -6   24.06   19.87
   0  -8  -6   12.52   17.08
   0  -8  -7 1035.06  109.14
   0  -8   7  936.83  228.18
   0   8   7 1101.06  112.61
   0   8  -7 1072.01  150.58
   0  -8  -7 1067.40  132.66
   0  -8  -8  196.18   26.61
   0  -8   8  185.50   51.93
   0   8   8  221.12   27.06
   0   8  -8  183.06   42.58
   0  -8  -8  209.24   40.00
   0  -8  -9  140.10   21.45
   0  -8   9  129.34   43.38
   0   8   9  144.68   21.73
   0   8  -9  144.93   43.41
   0  -8  -9  142.88   31.82
   0  -8 -10  203.76   25.66
   0  -8  10  187.00   48.74
   0   8  10  225.01   26.24
   0   8 -10  211.44   49.60
   0  -8 -10  224.59   37.35
   0   8 -11   25.84   10.56
   0  -8 -11   48.37   11.75
   0  -8  11   43.53   23.62
   0   8  11   56.73   11.77
   0   8 -11   36.17   24.13
   0  -8 -11   56.10   17.88
   0  -8 -12   62.83   12.19
   0  -8  12   60.12   39.25
   0   8  12   76.71   12.20
   0   8 -12  131.13   42.58
   0  -8 -12   68.22   17.40
   0   9   0    0.47    7.97
   0   9   0  -16.58   10.89
   0   9   1   35.30   11.64
   0   9  -1   48.07   24.12
   0   9   1   37.20   14.01
   0   9  -1   27.70   14.38
   0   9   2  115.74   17.71
   0   9  -2   86.28   21.62
   0  -9  -3  108.04   40.83
   0   9   3  274.97   28.96
   0   9  -3  213.05   44.61
   0  -9  -4   25.35   16.98
   0   9   4   61.81   21.92
   0   9  -4   65.96   21.87
   0  -9  -4   38.55   11.75
   0  -9  -5  306.83   34.22
   0   9   5  446.29   58.14
   0   9  -5  402.24   56.34
   0  -9  -5  316.91   33.83
   0  -9  -6   88.99   15.54
   0  -9   6   78.46   30.75
   0   9   6  113.69   23.34
   0   9  -6  113.16   27.70
   0  -9  -6   98.73   15.52
   0  -9  -7   46.94   11.16
   0  -9   7   39.07   22.62
   0   9   7   51.81   18.20
   0   9  -7   54.19   32.47
   0  -9  -7   55.40   11.46
   0  -9  -8   46.35   11.36
   0  -9   8   51.43   22.19
   0   9   8   58.63   18.37
   0   9  -8   62.60   25.11
   0  -9  -8   60.63   11.19
   0  -9  -9    5.64    6.59
   0  -9   9    8.50   13.02
   0   9   9    8.41   10.97
   0   9  -9    8.63   14.57
   0  -9  -9    6.26    6.38
   0  10   0    3.78    9.92
   0  10   0  104.66   15.39
   0  10   1  361.56   36.24
   0  10   1  328.04   37.02
   0  10  -1  277.00   48.57
   0  10   2  205.23   38.55
   0  10   2  177.01   24.64
   0  10  -2  184.43   33.01
   0  10   3   32.04   14.66
   0  10   3   26.68   11.52
   0  10  -3   37.23   16.05
   0 -10  -4    1.62    4.96
   0  10   4    6.66    6.58
   0  10   4    3.67    7.84
   0  10  -4    4.24   11.05
   0  10   5   37.39    9.93
   0  10   5   48.49   11.30
   0  10  -5   32.73   15.39
   1   0   0    3.42    1.86
  -1   0   0    4.03    1.77
   1   0   0    3.87    1.84
  -1   0   0    2.76    1.12
   1   0   0    3.68    1.66
   1   0  -1 3441.76  372.58
  -1   0   1 3683.59  399.02
  -1   0  -1 3956.97  418.26
   1   0   1 3841.21  402.44
  -1   0   1 3378.00  359.94
   1   0  -1 3628.59  393.03
   1   0   1 3351.21  390.45
  -1   0  -1 3818.51  430.80
   1   0   1 3930.79  458.57
  -1   0  -1 3847.22  463.31
  -1   0   1 3403.97  376.75
   1   0  -1 3426.92  370.59
  -1   0  -1 4060.18  422.27
  -1   0   1 3532.98  401.88
   1   0  -1 3821.78  450.35
   1   0   1 2839.13  308.10
  -1   0   1 3023.94  321.89
  -1   0  -1 3861.44  430.20
   1   0  -1 4009.08  420.19
  -1   0   218673.29 4887.93
   1   0  -218049.17 4746.73
   1   0   216562.21 4310.12
  -1   0   215387.89 3997.51
   1   0  -215095.28 3939.05
  -1   0  -217733.94 4767.08
   1   0   216467.48 4463.16
  -1   0  -221825.46 5957.08
   1   0   221836.60 5965.78
  -1   0   218344.51 4817.34
   1   0  -217521.76 4563.54
  -1   0  -219295.68 5035.78
  -1   0   215253.64 4168.93
   1   0  -218394.89 5091.68
   1   0   218886.68 5057.79
  -1   0   214493.98 3894.85
  -1   0  -219634.64 5337.06
   1   0  -213979.10 3807.21
  -1   0  -3 2265.61  194.33
  -1   0   3 2101.52  182.53
   1   0  -3 2084.29  186.65
  -1   0   3 2178.54  176.65
  -1   0  -3 2303.90  216.53
   1   0   3 2057.70  201.07
  -1   0  -3 2436.16  277.63
   1   0   3 2320.42  271.92
  -1   0   3 1794.20  184.83
   1   0  -3 2007.09  222.29
   1   0   3 2086.04  194.32
   1   0   3 2270.64  220.49
  -1   0   3 1918.09  184.51
  -1   0  -3 2238.72  233.43
   1   0  -3 2462.86  243.74
  -1   0  -4 2592.88  240.76
  -1   0   4 2710.95  255.10
   1   0  -4 2621.57  255.38
  -1   0  -4 2797.33  283.00
   1   0   4 2363.80  250.49
  -1   0   4 2020.73  212.03
  -1   0  -4 2833.70  320.82
   1   0   4 2525.89  332.04
  -1   0   4 2161.39  240.22
   1   0  -4 2976.76  347.99
   1   0   4 2377.76  241.13
   1   0   4 2661.36  285.78
  -1   0   4 2427.75  256.20
  -1   0  -4 2601.19  300.62
   1   0  -4 2748.56  307.03
  -1   0  -5 2337.86  211.86
  -1   0   5 2568.30  243.91
   1   0  -5 2309.39  221.80
  -1   0  -5 2503.79  247.13
   1   0   5 2002.05  211.94
   1   0  -5 2417.36  221.60
  -1   0   5 2123.02  248.98
  -1   0  -5 2613.21  290.59
   1   0   5 2179.77  299.13
   1   0   5 2241.00  228.70
  -1   0   5 1868.23  207.23
   1   0   5 1936.27  208.56
   1   0  -5 2505.45  299.48
  -1   0   5 2291.18  239.86
   1   0   5 2475.15  262.48
  -1   0  -5 2336.09  306.25
   1   0  -5 2426.25  277.23
  -1   0  -6   11.72    4.60
  -1   0   6   10.37    3.30
   1   0  -6   11.59    4.45
   1   0  -6   16.05    3.21
   1   0   6   10.54    9.23
  -1   0   6   14.47    7.18
   1   0   6   10.36   18.72
   1   0   6   10.75    5.88
  -1   0   6   14.51    6.61
   1   0   6   17.27    4.98
   1   0  -6   13.23   11.57
  -1   0   6   18.19    6.73
   1   0   6    7.87    7.71
  -1   0  -6   10.56   19.63
   1   0  -6   18.98   10.61
  -1   0   7  267.34   16.51
  -1   0  -7  299.19   16.78
   1   0  -7  249.86   19.18
  -1   0  -7  275.66   21.01
   1   0  -7  258.59   18.50
  -1   0  -7  264.81   25.92
  -1   0   7  197.50   38.40
   1   0   7  211.28   53.50
   1   0   7  211.19   23.40
  -1   0   7  206.96   23.41
   1   0   7  252.45   28.76
   1   0  -7  287.08   40.39
  -1   0   7  281.13   26.45
   1   0   7  296.45   43.85
   1   0  -7  278.35   38.25
  -1   0  -7  276.70   41.59
  -1   0   8  722.57   48.44
  -1   0  -8  753.49   49.89
   1   0  -8  750.31   56.81
  -1   0  -8  799.61   59.92
   1   0  -8  777.49   49.38
   1   0   8  558.94   49.29
  -1   0  -8  847.72   72.67
  -1   0   8  649.75   87.83
   1   0   8  602.80   81.43
   1   0   8  545.58   59.09
  -1   0   8  642.48   59.77
   1   0   8  541.28   52.53
   1   0  -8  822.93  124.15
   1   0   8  585.11   65.50
  -1   0   8  579.44   59.64
   1   0  -8  822.30   95.66
  -1   0  -8  835.40  100.83
  -1   0   9  639.14   48.44
  -1   0  -9  493.51   32.95
   1   0  -9  490.97   39.42
  -1   0  -9  529.02   40.71
   1   0   9  386.15   35.95
  -1   0  -9  634.03   55.85
  -1   0   9  367.25   49.07
   1   0   9  369.51   62.70
   1   0   9  357.56   44.89
   1   0   9  414.71   33.38
  -1   0   9  465.30   44.48
   1   0  -9  612.91   74.67
   1   0   9  439.55   40.22
  -1   0   9  401.82   35.84
  -1   0  -9  538.06   78.31
   1   0  -9  574.75   76.16
  -1   0 -10  293.63   31.02
  -1   0 -10  291.37   25.83
  -1   0 -10  372.61   38.99
  -1   0  10  182.61   36.50
   1   0  10  195.72   47.50
  -1   0  10  262.60   30.17
   1   0 -10  344.24   55.85
   1   0  10  240.31   27.99
  -1   0  10  222.85   24.68
  -1   0 -10  288.27   59.86
   1   0 -10  295.56   88.76
  -1   0 -11  455.98   35.97
  -1   0 -11  414.86   26.99
  -1   0 -11  332.93   46.80
  -1   0  11  275.18   79.79
   1   0  11  306.86   67.76
   1   0 -11  620.13   85.02
  -1   0 -11  475.56   86.45
   1   0 -11  453.37  113.32
  -1   0 -12    5.41    6.62
   1   0 -12    5.49    8.71
   1   0  12    5.70   18.50
  -1   0 -12   36.88   39.18
   1   0 -12   13.47   20.83
  -1   0 -13    7.09    7.39
   1   0 -13   15.06    9.70
   1   0  13    5.83   33.37
  -1   0  13   11.70   19.09
   1   0 -13    1.41   24.71
  -1   0 -13    4.25   24.21
   1   0 -14  503.55   54.66
  -1   0 -14  503.25   63.26
   1   0  14  320.07  116.49
  -1   0  14  325.67   77.89
   1   0 -14  636.08  113.73
  -1   0 -14  562.38  107.40
  -1   0 -15   34.39   10.23
   1   0  15   30.59   24.60
  -1   0  15   28.95   23.87
   1   0 -15   50.03   33.62
  -1   0 -15   49.35   34.54
   1   0  16   51.71   29.83
  -1   0 -16  128.46   43.91
   1   0 -16  133.71   69.66
   1   0 -17  636.52   62.83
  -1   0 -17  812.06  183.27
   1   0 -17  576.11   90.81
   1   0 -18 1001.76   89.42
  -1   0 -18  889.77  124.75
   1   0 -18  905.92  117.94
  -1  -1   018047.67 4802.76
  -1   1   022153.74 6074.12
   1  -1   023717.39 6441.69
  -1   1   016490.22 4546.33
   1  -1   016090.17 4463.82
  -1  -1   014082.42 3968.67
   1   1   017095.09 4739.43
  -1   1   020658.59 5753.79
   1  -1   017208.59 4809.46
  -1  -1   016369.82 4657.09
   1   1   015035.13 4244.84
  -1  -1   021111.41 5832.26
   1   1   017740.76 4876.01
   1  -1   020443.08 5703.19
   1   1   020542.09 5618.45
  -1  -1   024257.07 6544.45
  -1   1   021793.44 5940.48
   1  -1   022451.75 6056.33
  -1  -1   1 4759.62  585.34
   1  -1  -1 5181.30  671.75
  -1   1  -1 4307.44  560.55
   1   1   1 4876.23  574.59
  -1   1  -1 4571.48  590.74
   1  -1  -1 4855.60  628.54
  -1  -1   1 4354.04  561.41
   1   1   1 4650.75  620.60
  -1   1  -1 5623.22  782.52
   1  -1  -1 4592.24  566.39
   1   1   1 4660.29  635.20
  -1  -1   1 5478.38  765.27
  -1   1  -1 4213.32  528.27
  -1  -1   1 4363.50  567.29
   1   1   1 4529.98  592.95
   1  -1  -1 4580.42  642.97
   1   1   1 5001.23  682.53
   1  -1  -1 5164.86  657.86
  -1  -1  -1 4835.34  569.46
   1   1  -1 4791.53  598.22
  -1   1   1 5305.83  689.48
   1  -1   1 4630.11  590.72
  -1   1   1 4663.78  595.74
   1  -1   1 4627.14  612.33
  -1  -1  -1 4718.18  636.93
  -1   1   1 4421.50  541.94
   1  -1   1 4691.83  658.30
  -1  -1  -1 5139.00  711.28
   1   1  -1 5294.81  707.14
  -1  -1  -1 4221.60  567.73
   1   1  -1 4655.11  615.04
  -1  -1  -1 5080.70  658.35
  -1   1   1 4708.43  632.26
   1   1  -1 4611.82  576.06
  -1  -1   2  271.24   15.17
   1  -1  -2  248.54   14.38
   1  -1  -2  248.99   13.22
  -1  -1   2  259.39    9.50
  -1   1  -2  276.71   22.21
   1   1   2  288.63   18.71
   1   1   2  305.07   22.41
   1   1   2  243.04   13.59
  -1  -1   2  251.93   14.91
   1  -1  -2  229.69   23.88
  -1   1  -2  226.43   13.97
   1   1   2  324.32   23.95
   1  -1  -2  228.21   15.65
  -1  -1  -2  235.76    8.29
   1   1  -2  249.79   12.83
  -1   1   2  235.89   12.78
  -1   1   2  244.70   12.19
   1  -1   2  240.47   21.82
  -1  -1  -2  277.74   19.88
   1   1  -2  261.71   10.35
  -1  -1  -2  304.13   23.87
   1   1  -2  257.43   13.85
  -1  -1  -2  260.42   23.67
   1   1  -2  268.67   20.18
   1   1  -2  214.02   14.61
  -1  -1  -2  310.04   21.41
  -1   1   2  201.85   23.63
   1   1  -2  248.36   10.80
  -1   1  -313404.51 3275.51
  -1  -1   313382.83 3234.07
   1  -1  -315437.93 3770.75
   1  -1  -314867.88 3624.83
  -1   1  -314860.15 3671.46
   1   1   314594.17 3735.29
  -1   1  -314283.46 3672.06
   1   1   316975.52 4311.36
   1   1   316324.73 4056.12
  -1  -1   313324.55 3321.09
   1  -1  -314856.37 3902.64
  -1   1  -316526.61 4181.77
   1   1   313299.67 3469.22
   1  -1  -317025.39 4317.11
  -1  -1  -315852.17 3726.09
   1   1  -314643.68 3614.46
  -1   1   314360.19 3495.54
  -1   1   313843.09 3341.95
   1  -1   312711.35 3195.13
  -1  -1  -317003.44 4275.14
  -1   1   315147.27 3592.96
   1  -1   314480.35 3856.29
  -1  -1  -318098.70 4668.35
   1   1  -314777.50 3618.07
  -1  -1  -315482.54 3925.22
   1   1  -313621.26 3492.73
  -1   1   312616.47 3422.82
   1   1  -316538.28 4146.95
  -1   1   314722.93 3790.52
  -1  -1  -314002.41 3618.36
  -1   1  -410152.56 2002.61
  -1  -1   4 9785.42 1908.71
   1  -1  -4 9930.67 1968.71
   1  -1  -411146.26 2205.25
  -1   1  -410418.12 2080.02
   1   1   4 8432.98 1753.04
  -1   1  -410369.22 2153.15
   1   1   411786.96 2526.38
   1   1   4 9634.45 1977.13
  -1  -1   4 8653.25 1765.92
   1  -1  -410464.62 2284.05
   1   1   410111.47 2128.54
  -1  -1   410610.77 2103.55
  -1   1  -4 9798.63 2075.37
   1   1   4 9430.59 2043.23
   1  -1  -410462.82 2213.13
  -1  -1  -410459.53 1983.21
  -1   1   410496.63 2078.90
   1   1  -410564.92 2125.06
  -1   1   4 9725.50 1875.26
  -1  -1  -411831.30 2422.98
   1  -1   4 9378.74 1925.06
   1  -1   4 9233.52 2075.36
  -1  -1  -412071.22 2539.60
  -1   1   4 9758.75 1925.67
   1  -1   4 9375.31 1752.93
  -1   1   4 8524.80 1886.40
   1   1  -411475.52 2444.23
   1  -1   410806.54 2166.28
   1   1  -4 9404.49 2013.57
  -1   1   4 9013.58 1931.52
  -1  -1  -410774.92 2378.50
  -1  -1   5 2737.50  275.22
  -1   1  -5 2678.76  282.78
   1  -1  -5 2624.34  273.55
   1  -1  -5 2900.35  297.06
  -1   1  -5 2968.19  308.52
   1   1   5 2315.67  265.82
   1  -1  -5 3431.73  350.77
  -1  -1   5 2586.52  299.72
  -1   1  -5 3169.21  357.46
   1   1   5 2531.21  313.35
   1   1   5 2316.84  265.73
  -1  -1   5 2379.57  261.59
   1  -1  -5 3111.09  390.87
   1   1   5 2425.36  308.61
  -1  -1   5 2918.45  304.03
  -1   1  -5 2541.72  336.14
   1   1   5 2716.19  338.42
   1  -1  -5 2712.25  330.54
  -1  -1  -5 2770.74  265.56
  -1   1   5 2635.66  265.33
   1   1  -5 3008.73  329.65
  -1  -1  -5 3329.90  365.75
   1  -1   5 2541.46  282.03
  -1  -1  -5 3218.66  411.75
  -1   1   5 2569.06  275.08
   1  -1   5 2523.32  346.51
   1  -1   5 2680.62  252.76
  -1   1   5 2382.80  309.73
   1   1  -5 2883.69  358.69
   1  -1   5 2993.77  317.82
  -1   1   5 2598.01  317.12
   1   1  -5 2968.88  363.68
  -1  -1  -5 2963.42  408.99
  -1   1  -6 2500.39  238.79
  -1  -1   6 2305.80  221.98
   1  -1  -6 2278.76  226.72
   1  -1  -6 2544.81  247.17
  -1   1  -6 2575.84  253.56
   1   1   6 2067.24  228.69
   1  -1  -6 2621.65  257.02
  -1   1  -6 2880.70  311.26
  -1  -1   6 1705.66  203.49
   1   1   6 2330.26  281.39
   1   1   6 2012.01  242.34
  -1  -1   6 2051.21  217.07
   1   1   6 2266.33  258.81
   1  -1  -6 2821.63  350.54
  -1  -1   6 2489.77  249.38
   1   1   6 1972.33  262.84
  -1   1  -6 2587.99  320.08
   1  -1  -6 2301.29  280.20
  -1   1   6 2461.63  232.94
  -1  -1  -6 2293.80  216.28
   1   1  -6 2569.94  260.50
  -1  -1  -6 2925.09  306.23
   1  -1   6 2025.96  218.00
  -1  -1  -6 2843.43  326.09
   1  -1   6 1907.53  272.57
  -1   1   6 2108.56  239.20
   1  -1   6 2096.00  191.15
  -1   1   6 2157.38  270.64
   1   1  -6 2490.94  339.03
   1  -1   6 2554.28  260.15
   1   1  -6 2592.59  314.41
  -1   1   6 2294.08  275.43
  -1  -1  -6 2840.14  389.78
  -1   1  -7  648.91   42.82
  -1  -1   7  606.48   50.59
   1  -1  -7  608.02   43.88
   1  -1  -7  682.47   47.93
  -1   1  -7  674.74   46.21
   1  -1  -7  743.21   59.99
   1   1   7  543.62   48.30
  -1   1  -7  843.00   69.50
  -1  -1   7  538.63   62.47
   1   1   7  590.55   66.59
   1   1   7  478.40   60.41
  -1  -1   7  559.67   44.59
   1   1   7  563.70   71.99
   1  -1  -7  776.49   86.96
  -1  -1   7  722.24   50.99
   1   1   7  565.51   58.77
  -1   1  -7  679.09   79.76
   1  -1  -7  621.04   69.19
  -1   1   7  619.37   45.25
  -1  -1  -7  703.46   47.07
   1   1  -7  712.47   52.86
  -1  -1  -7  765.27   60.12
   1  -1   7  521.71   43.47
  -1  -1  -7  782.94   73.21
  -1   1   7  561.96   59.57
   1  -1   7  503.63   76.85
   1  -1   7  538.96   32.07
  -1   1   7  595.00   67.88
   1   1  -7  779.14   84.04
   1  -1   7  687.57   51.93
  -1   1   7  496.57   68.75
   1   1  -7  697.59   78.37
  -1  -1  -7  744.13  116.01
  -1  -1   8   84.21   15.89
  -1   1  -8   89.98   14.57
   1  -1  -8  102.11   10.39
   1  -1  -8   98.81   11.84
  -1   1  -8   83.96    8.94
   1  -1  -8   95.09    9.83
  -1  -1   8  119.41   20.88
   1   1   8   68.93   19.93
   1   1   8   55.41   20.68
  -1  -1   8   72.59   10.40
   1   1   8   58.14   14.19
   1  -1  -8  103.76   27.80
  -1  -1   8   94.40   10.77
   1   1   8   81.04   17.79
  -1   1  -8  101.37   27.22
   1  -1  -8   70.72   22.10
  -1   1   8   84.45    7.61
   1   1  -8   87.93   12.32
  -1  -1  -8   83.37    7.20
  -1  -1  -8   90.57   13.46
   1  -1   8   58.27   13.83
  -1  -1  -8  111.46   31.90
   1  -1   8  158.59   30.07
  -1   1   8   60.54   18.83
  -1   1   8   75.01   32.59
   1   1  -8  101.55   24.74
   1  -1   8  104.80   13.43
  -1   1   8   75.76   15.91
   1   1  -8   80.68   39.38
  -1  -1  -8   91.93   43.86
  -1  -1   9   64.97    9.41
  -1   1  -9   59.49    8.23
   1  -1  -9   68.57    9.39
   1  -1  -9   48.79    9.98
  -1   1  -9   58.48    8.20
   1  -1  -9   58.92   12.96
  -1  -1   9   44.14   19.70
   1   1   9   53.69   31.35
   1   1   9   39.35   20.26
  -1  -1   9   73.16    9.75
   1   1   9   44.14   13.61
   1  -1  -9   88.33   26.55
  -1  -1   9   53.70    9.84
  -1   1  -9   47.17   39.55
   1  -1  -9   54.26   21.94
  -1   1   9   54.35    6.99
  -1  -1  -9   55.03    6.64
   1   1  -9   56.42   11.64
  -1  -1  -9   57.50    6.82
  -1  -1  -9   67.52   17.69
   1  -1   9   41.01    8.44
  -1  -1  -9   59.96   13.76
   1  -1   9   42.45   25.94
  -1   1   9   51.34   12.36
  -1   1   9   36.66   21.72
   1   1  -9   70.49   23.69
   1  -1   9   61.17   11.50
  -1   1   9   53.61   15.13
   1   1  -9   63.39   26.39
  -1  -1  -9   81.49   37.22
  -1   1 -10 1104.56   92.32
   1  -1 -10 1064.57   95.12
  -1   1 -10 1101.28   92.66
  -1  -1  10  753.05  160.39
   1   1  10  889.58  167.35
  -1  -1  10  963.00   89.11
   1   1  10  979.50  135.76
  -1   1 -10 1219.00  175.33
   1  -1 -10 1129.16  152.63
  -1   1  10 1000.99   92.97
   1   1 -10 1126.31  106.59
  -1  -1 -10 1081.11   87.48
  -1  -1 -10 1104.95   85.68
  -1  -1 -10 1165.64  108.40
  -1  -1 -10 1361.39  132.64
   1  -1  10  756.53  196.12
   1  -1  10  949.88   88.00
  -1   1  10  841.17  100.06
   1   1 -10 1231.03  202.64
  -1   1  10 1114.09  122.53
   1   1 -10 1237.38  176.28
  -1  -1 -10 1096.91  153.88
  -1   1 -11  319.06   35.96
   1  -1 -11  307.58   29.81
  -1  -1  11  209.69   51.60
   1   1  11  225.70   71.03
  -1   1 -11  339.44   73.79
   1  -1 -11  337.29   64.13
  -1  -1 -11  301.49   23.90
   1   1 -11  327.98   34.92
  -1  -1 -11  318.77   22.40
   1  -1  11  224.43   95.04
   1   1 -11  381.74   63.06
   1   1 -11  350.16   74.73
  -1  -1 -11  339.01   67.05
  -1   1 -12  323.90   41.98
   1  -1 -12  281.59   29.84
  -1  -1  12  198.88   52.69
   1   1  12  193.80   47.84
  -1   1 -12  337.30   77.71
   1  -1 -12  403.32   68.43
   1   1 -12  293.06   48.10
  -1  -1 -12  277.59   27.26
   1  -1  12  191.45   60.83
  -1   1  12  177.56   55.42
   1   1 -12  386.48   66.70
   1   1 -12  329.67   76.29
  -1  -1 -12  309.33   68.16
  -1   1 -13  647.81   58.24
   1  -1 -13  590.81   60.79
  -1  -1  13  368.62  123.56
   1   1  13  401.35   81.45
  -1   1 -13  686.98  133.36
   1  -1 -13  872.53  127.97
   1   1 -13  633.57   87.76
   1  -1  13  410.84  101.36
  -1   1  13  405.41   90.98
   1   1 -13  786.44  199.09
  -1  -1 -13  796.58  124.23
  -1   1 -14  501.81   47.10
   1  -1 -14  514.32   73.02
   1   1  14  328.36   72.76
  -1  -1  14  293.87   73.69
  -1   1 -14  778.81  189.09
   1  -1 -14  753.56  166.95
   1   1 -14  491.13   53.78
   1  -1  14  326.32   88.69
  -1   1  14  351.28   78.02
  -1  -1 -14  669.87  113.92
   1   1 -14  566.31  106.09
  -1   1 -15  517.15   66.53
   1  -1 -15  545.14   57.68
  -1   1 -15  590.42  115.30
   1  -1 -15  544.43   93.25
   1   1 -15  533.56   58.39
   1  -1  15  375.02  142.95
  -1   1  15  293.22   95.21
  -1  -1 -15  683.54  178.52
   1   1 -15  636.51  115.25
  -1   1 -16   67.87   13.24
   1  -1 -16   74.10   14.65
  -1   1 -16   80.45   40.47
   1  -1 -16   76.11   30.52
   1   1 -16   73.56   16.34
   1  -1  16   44.87   29.74
  -1   1  16   42.11   21.21
   1   1 -16  101.87   38.87
  -1  -1 -16   64.32   47.57
  -1   1 -17   14.33    7.37
   1  -1 -17   14.45    7.99
  -1   1 -17    7.80   25.61
   1  -1 -17   17.83   18.50
   1   1 -17   16.18   16.62
   1  -1  17    5.45   17.54
   1   1 -17   24.82   37.66
  -1  -1 -17   10.95   18.86
  -1   1 -18   83.81   15.58
   1  -1 -18   54.42   14.06
  -1   1 -18  117.58   56.81
   1  -1 -18  102.24   24.17
   1   1 -18   80.82   13.29
   1  -1  18   45.83   32.89
   1   1 -18   59.42   22.50
  -1  -1 -18   84.17   27.13
   1   2   0 5933.61 1097.74
  -1   2   0 9043.79 1752.43
   1  -2   0 9998.00 1888.44
  -1  -2   010412.55 1913.92
  -1   2   010736.39 2059.99
   1  -2   010181.99 1956.99
   1  -2   011212.41 2213.44
  -1  -2   010008.54 2015.62
   1   2   010573.12 2049.24
   1  -2   010137.13 1890.26
  -1   2   0 9746.48 1891.74
  -1  -2   010034.58 1964.18
   1   2   010472.42 2000.77
   1   2   0 9004.21 1797.56
  -1   2   0 9868.06 1921.24
  -1  -2   010559.97 1978.07
   1  -2   012213.83 2293.66
  -1  -2   1 3756.95  434.50
  -1   2  -1 3683.38  453.66
   1  -2  -1 3794.41  456.35
  -1  -2   1 3994.29  447.66
   1  -2  -1 3785.28  461.45
  -1   2  -1 3910.47  470.10
   1  -2  -1 4342.50  521.43
  -1  -2   1 3588.01  491.74
   1  -2  -1 4910.25  556.96
   1   2   1 3211.31  412.22
   1   2   1 4500.87  566.83
  -1   2  -1 3589.06  430.06
  -1  -2   1 4291.10  534.95
   1   2   1 4884.11  661.76
  -1  -2   1 6919.07  789.68
   1   2  -1 3662.24  422.10
  -1   2   1 4111.69  495.11
   1  -2   1 3582.47  441.01
  -1   2   1 3996.76  480.21
   1  -2   1 3426.60  424.84
   1  -2   1 3974.79  541.51
  -1  -2  -1 4114.53  586.91
   1   2  -1 3766.04  460.18
   1  -2   1 3865.22  461.05
  -1   2   1 4109.60  537.79
  -1  -2  -1 4394.06  571.81
   1   2  -1 3843.25  482.24
  -1   2   1 3980.95  517.88
  -1  -2  -1 4191.05  511.42
   1   2  -1 5338.95  640.61
   1  -2   1 4209.19  501.74
  -1  -2   2 1377.83   99.54
   1  -2  -2 1533.86  113.39
  -1   2  -2 1216.55   97.23
  -1  -2   2 1478.59   95.15
   1  -2  -2 1465.70  112.69
  -1   2  -2 1336.24   99.89
   1   2   2 1517.89  122.62
   1   2   2 1322.95  114.91
  -1  -2   2 1532.89  131.17
   1   2   2 1391.61  111.46
  -1  -2   2 1416.71  110.23
  -1   2  -2 1532.61  102.12
   1   2   2 1423.36  132.23
   1  -2  -2 1279.24  105.51
   1   2  -2 1314.82   95.51
  -1   2   2 1444.06  107.78
   1  -2   2 1391.89  104.62
  -1   2   2 1392.29  105.33
   1  -2   2 1425.46  113.95
   1  -2   2 1439.62  143.10
  -1  -2  -2 1307.09  123.85
   1   2  -2 1422.69  110.04
  -1   2   2 1274.10  121.46
   1  -2   2 1371.34  108.61
  -1  -2  -2 1304.12  133.65
   1   2  -2 1482.29  118.91
  -1   2   2 1280.44  122.87
  -1  -2  -2 1396.64  118.09
   1   2  -2 1405.84  110.70
  -1  -2   3 5168.87  718.55
   1  -2  -3 5217.81  731.67
  -1   2  -3 4636.33  674.98
   1  -2  -3 5752.33  813.05
  -1   2  -3 6033.40  851.73
   1   2   3 5625.78  827.15
   1   2   3 5336.61  801.34
  -1  -2   3 6264.18  930.99
   1   2   3 4596.73  691.85
  -1  -2   3 5184.14  738.15
  -1   2  -3 5463.28  736.88
  -1   2  -3 5987.02  864.85
   1   2   3 5029.85  813.45
   1  -2  -3 5388.10  812.45
   1   2  -3 4985.00  699.90
  -1   2   3 5377.39  763.38
  -1   2   3 5458.96  752.95
   1  -2   3 5042.65  748.26
  -1  -2  -3 6029.35  902.66
   1  -2   3 4669.23  791.72
  -1  -2  -3 6140.43  945.07
   1   2  -3 5759.46  816.46
  -1  -2  -3 5654.33  881.54
  -1   2   3 4473.50  726.43
   1  -2   3 4636.68  663.27
   1   2  -3 7091.86 1072.41
   1   2  -3 5919.39  840.70
  -1   2   3 4428.02  742.92
  -1  -2  -3 4706.69  720.25
   1   2  -3 5700.42  792.37
  -1  -2   4  212.86   13.19
  -1   2  -4  215.19   14.33
   1  -2  -4  208.72   12.87
  -1   2  -4  201.00   14.90
   1  -2  -4  241.80   20.00
  -1   2  -4  235.89   12.91
   1   2   4  223.85   26.65
   1   2   4  247.88   20.65
  -1  -2   4  209.10   13.48
  -1   2  -4  269.69   17.47
   1   2   4  194.06   26.44
   1  -2  -4  204.29   19.58
   1   2  -4  203.46   13.00
  -1   2   4  202.99   11.93
  -1   2   4  234.78   12.21
   1  -2   4  212.55   14.58
  -1  -2  -4  246.85   21.91
   1  -2   4  186.03   30.77
  -1  -2  -4  258.25   34.05
   1   2  -4  232.03   15.67
   1  -2   4  233.10   15.36
   1   2  -4  219.46   20.56
  -1   2   4  201.34   28.98
   1   2  -4  280.42   31.81
  -1   2   4  194.09   24.84
   1   2  -4  235.42   16.91
  -1   2  -5 7186.34 1175.13
  -1  -2   5 6576.35 1057.75
   1  -2  -5 6841.09 1102.37
  -1   2  -5 5229.32  899.46
   1  -2  -5 9044.60 1452.36
  -1   2  -5 6971.86 1107.18
  -1  -2   5 7493.45 1301.60
   1   2   5 6370.25 1129.93
   1   2   5 6841.89 1182.24
  -1  -2   5 6195.09 1027.96
   1   2   5 6250.01 1146.07
  -1   2  -5 7587.86 1332.71
   1   2   5 5721.90 1076.02
   1  -2  -5 5813.37 1034.06
   1   2  -5 6360.63 1040.52
  -1   2   5 6990.76 1126.24
  -1  -2  -5 6843.42 1028.79
   1  -2   5 6123.17 1048.10
  -1  -2  -5 7900.27 1384.61
   1  -2   5 5266.80 1061.04
  -1  -2  -5 8055.96 1407.67
   1  -2   5 6225.80  970.48
   1   2  -5 6249.00 1137.45
  -1   2   5 5908.52 1133.12
   1   2  -5 7309.61 1276.20
  -1   2   5 6150.94 1140.31
  -1  -2  -5 7566.91 1356.89
   1   2  -5 7131.38 1137.76
  -1  -2   6 5947.89  904.21
  -1   2  -6 6383.57  953.35
   1  -2  -6 6220.40  965.85
  -1   2  -6 5107.76  823.81
   1  -2  -6 6105.98  938.67
  -1   2  -6 6188.28  920.75
   1  -2  -6 7187.03 1116.40
  -1  -2   6 5323.70  907.72
   1   2   6 5492.66  934.96
   1   2   6 5895.78  980.13
  -1  -2   6 5589.85  874.91
   1   2   6 5168.53  961.20
  -1   2  -6 6034.01 1035.95
   1   2   6 5310.81  954.97
   1  -2  -6 5231.53  934.33
   1   2  -6 5848.48  907.03
  -1   2   6 5818.72  864.03
  -1  -2  -6 6219.52  886.70
  -1  -2  -6 7432.05 1237.44
   1  -2   6 5162.81  824.16
   1  -2   6 4424.94  966.02
  -1  -2  -6 7309.42 1257.91
  -1   2   6 4765.97  695.75
   1  -2   6 6079.90  870.25
   1   2  -6 6832.63 1174.99
  -1   2   6 4806.87  948.43
   1   2  -6 5692.97  976.36
  -1   2   6 5114.58  913.30
  -1  -2  -6 6406.31 1113.34
   1   2  -6 6335.14  955.01
  -1  -2   7  295.14   22.86
  -1   2  -7  327.87   21.72
   1  -2  -7  301.95   28.78
  -1   2  -7  279.19   22.72
   1  -2  -7  324.32   27.27
  -1   2  -7  333.00   19.09
   1  -2  -7  328.53   26.02
  -1  -2   7  230.94   43.61
   1   2   7  305.34   35.46
   1   2   7  329.01   32.89
  -1  -2   7  364.68   33.82
   1   2   7  262.99   35.91
  -1   2  -7  280.19   57.36
   1   2   7  289.88   41.90
   1  -2  -7  344.81   62.98
  -1   2  -7  307.63   23.34
   1   2  -7  284.78   32.98
  -1   2   7  300.98   18.35
  -1  -2  -7  265.05   14.03
  -1  -2  -7  297.11   20.12
  -1  -2  -7  372.46   34.55
   1  -2   7  225.29   27.32
  -1  -2  -7  319.99   37.34
   1  -2   7  225.02   50.76
   1  -2   7  254.33   22.52
  -1   2   7  226.46   40.78
   1   2  -7  331.10   41.99
   1   2  -7  377.70   46.93
  -1   2   7  258.38   38.17
  -1  -2  -7  325.86   44.32
   1   2  -7  300.18   20.90
  -1  -2   8  783.22   63.02
  -1   2  -8  844.04   61.86
   1  -2  -8  793.49   72.04
  -1   2  -8  789.84   62.97
   1  -2  -8  979.37   83.46
  -1   2  -8  866.96   58.02
   1  -2  -8  929.92   75.57
  -1  -2   8  731.22   94.72
   1   2   8  704.84   78.96
   1   2   8  683.07   75.59
   1   2   8  644.97   81.54
   1   2   8  612.55  102.17
  -1   2  -8  852.47  114.09
   1  -2  -8  873.93  137.91
  -1   2  -8  887.12   69.70
  -1   2   8  747.36   58.53
   1   2  -8  906.40   93.01
  -1  -2  -8  693.30   45.91
  -1  -2  -8  859.99   60.96
  -1  -2  -8  984.77   87.92
   1  -2   8  632.14   55.55
  -1  -2  -8  918.67   94.99
   1  -2   8  558.12  103.96
   1  -2   8  731.21   61.52
  -1   2   8  603.13   92.19
  -1   2   8  668.54   90.96
  -1   2   8  723.87   91.82
   1   2  -8  876.72  112.04
  -1  -2  -8  895.52  107.15
   1   2  -8  812.72   61.70
  -1  -2   9  661.00   54.88
  -1   2  -9  891.04   75.77
   1  -2  -9  672.62   65.63
  -1   2  -9  679.29   55.56
   1  -2  -9  841.87   74.22
   1  -2  -9  740.94   63.45
  -1  -2   9  535.32   86.21
   1   2   9  572.23   72.45
   1   2   9  590.47   71.06
  -1  -2   9  779.50   65.85
   1   2   9  534.48   97.52
   1   2   9  528.08   71.24
  -1   2  -9  723.02  108.28
   1  -2  -9  726.07  133.79
  -1   2   9  647.14   45.51
   1   2  -9  760.66   66.08
  -1  -2  -9  683.18   50.18
  -1  -2  -9  810.15   76.31
  -1  -2  -9  898.43  118.98
   1  -2   9  487.45  100.26
   1  -2   9  627.96   53.77
  -1   2   9  502.39   86.95
  -1   2   9  582.74   86.53
   1   2  -9  832.31  103.27
  -1   2   9  517.39   92.54
  -1  -2  -9  739.17  100.14
   1   2  -9  681.08   53.38
  -1   2 -10 1235.82  102.65
   1  -2 -10 1119.80  115.05
   1  -2 -10 1123.81   96.38
   1  -2 -10 1138.45  124.75
  -1  -2  10  848.22  138.62
   1   2  10  875.38  117.19
   1   2  10  936.04  115.35
  -1  -2  10 1031.05  100.67
   1   2  10  823.96  113.20
  -1   2 -10 1299.58  186.29
   1  -2 -10  922.89  158.54
  -1   2  10 1037.01   83.52
   1   2 -10 1219.73  115.67
  -1  -2 -10 1148.45   92.89
  -1  -2 -10 1177.53  121.45
   1  -2  10  747.27  155.45
  -1   2  10  799.76  134.27
   1   2 -10 1262.90  164.15
   1   2 -10 1183.89  230.42
  -1  -2 -10 1260.66  169.84
  -1   2 -11  406.47   33.77
   1  -2 -11  390.38   47.04
   1  -2 -11  306.11   28.52
  -1  -2  11  278.96   98.86
   1   2  11  335.18   53.42
   1   2  11  371.30   49.50
  -1   2 -11  412.77  125.03
   1  -2 -11  354.16   83.65
   1   2 -11  438.70   43.26
  -1  -2 -11  405.44   38.62
   1  -2  11  264.86   78.00
  -1   2  11  270.74   65.39
   1   2 -11  475.99  102.16
   1   2 -11  452.14   85.98
  -1  -2 -11  450.55   78.20
  -1   2 -12  233.08   33.13
   1  -2 -12  235.78   24.78
  -1  -2  12  169.01   53.34
   1   2  12  174.88   62.97
  -1   2 -12  272.71   70.39
   1  -2 -12  203.79   45.46
   1   2 -12  252.88   30.40
  -1  -2 -12  135.09   29.48
   1  -2  12  170.87   92.41
  -1   2  12  199.07   52.17
   1   2 -12  286.41   54.92
   1   2 -12  277.40   69.11
  -1  -2 -12  295.28   97.08
  -1   2 -13    3.81    7.43
   1  -2 -13    0.90    7.01
  -1  -2  13   17.98   18.51
  -1   2 -13  -11.09   24.96
   1  -2 -13    1.59   15.98
   1   2 -13    9.75   14.83
  -1  -2 -13   -1.69    5.50
   1  -2  13    5.39   21.38
  -1   2  13   13.13   29.10
   1   2 -13    8.98   24.73
  -1  -2 -13    9.64   26.14
  -1   2 -14  165.90   21.93
   1  -2 -14  156.86   20.98
  -1  -2  14  116.52   74.77
  -1   2 -14  200.60   64.55
   1  -2 -14  164.79   43.80
   1   2 -14  162.58   40.78
   1  -2  14  107.66   52.61
  -1   2  14   84.63   54.64
   1   2 -14  203.09   99.70
  -1  -2 -14  151.00   43.50
  -1   2 -15  268.57   29.36
  -1  -2  15  155.55   55.52
  -1   2 -15  340.40  128.88
   1  -2 -15  292.22   57.89
   1   2 -15  281.36   34.28
   1  -2  15  187.42   66.01
  -1   2  15  182.08   44.07
   1   2 -15  287.68   68.90
  -1  -2 -15  261.94   56.10
  -1   2 -16  538.11   65.74
  -1   2 -16  609.47  114.80
   1  -2 -16  641.90   94.81
   1   2 -16  553.15   57.42
   1  -2  16  374.65  142.87
  -1   2  16  427.07   68.94
   1   2 -16  590.19  106.05
  -1  -2 -16  560.69   89.14
  -1   2 -17  107.57   15.06
  -1   2 -17  118.12   42.45
   1  -2 -17  142.24   52.90
   1   2 -17  114.21   18.36
   1  -2  17   70.99   32.09
  -1   2  17  102.19   35.45
   1   2 -17  141.10   37.07
  -1  -2 -17  121.73   32.90
  -1   2 -18   13.61    6.45
  -1   2 -18   16.73   20.78
   1  -2 -18   13.39   10.95
   1   2 -18   25.20   13.99
   1  -2  18   45.92   14.68
  -1  -2 -18   21.53   26.79
   1   2 -18   11.93   20.30
   1   3   0 2723.69  298.13
  -1   3   0 3078.60  375.00
   1   3   0 3269.85  353.43
   1  -3   0 3540.99  414.04
  -1  -3   0 3452.69  391.89
  -1   3   0 3633.92  419.86
   1  -3   0 3784.39  445.17
   1  -3   0 3231.51  417.36
  -1  -3   0 3583.42  469.20
   1   3   0 3310.37  389.40
   1  -3   0 3392.23  389.88
  -1  -3   0 4350.18  554.73
  -1   3   0 4471.66  546.99
   1   3   0 3739.53  438.47
   1   3   0 3971.39  504.96
  -1  -3   0 3862.59  440.71
   1  -3   0 4238.81  486.59
  -1   3  -1  634.28   43.98
   1  -3  -1  736.48   44.37
  -1  -3   1  687.73   37.85
  -1   3  -1  726.81   45.10
   1  -3  -1  670.29   44.82
  -1  -3   1  809.17   87.99
   1   3   1  790.40   62.67
   1  -3  -1  621.41   41.23
  -1  -3   1  628.87   62.57
   1   3   1  842.73   66.89
  -1   3  -1  723.39   44.04
   1   3   1  636.90   69.79
   1   3  -1  689.26   41.19
  -1   3   1  634.57   41.65
   1   3  -1  691.84   40.73
   1  -3   1  663.87   41.82
  -1  -3  -1  702.49   40.13
  -1   3   1  702.17   52.31
   1  -3   1  659.92   44.66
   1  -3   1  622.23   61.42
  -1  -3  -1  642.42   71.21
   1   3  -1  687.88   45.68
   1  -3   1  705.70   43.36
  -1  -3  -1  714.98   64.43
  -1   3   1  699.08   53.10
   1   3  -1  682.39   45.84
  -1  -3  -1  831.61   64.05
   1  -3   1  728.73   46.61
  -1   3  -2 2644.85  303.04
   1  -3  -2 2928.12  303.34
  -1   3  -2 2773.90  292.38
  -1  -3   2 2692.27  262.74
   1  -3  -2 2744.31  291.93
   1  -3  -2 2872.85  295.26
   1  -3  -2 2647.76  274.46
  -1  -3   2 2802.70  329.10
   1   3   2 2673.41  293.52
   1   3   2 2944.39  321.11
  -1  -3   2 2726.79  304.93
  -1   3  -2 2864.37  281.50
   1   3   2 2596.20  334.96
   1  -3  -2 2911.25  318.68
  -1  -3   2 2476.36  258.38
   1   3  -2 2672.45  270.12
  -1   3   2 2821.99  304.92
   1   3  -2 2925.45  290.24
   1  -3   2 2789.77  287.97
  -1  -3  -2 2653.18  267.29
  -1   3   2 2643.75  273.17
   1  -3   2 2883.18  327.81
   1  -3   2 2970.64  410.33
  -1  -3  -2 2666.65  328.20
   1  -3   2 2927.01  314.19
   1   3  -2 2760.41  305.75
  -1  -3  -2 3251.66  442.73
   1  -3   2 2888.64  342.85
  -1   3   2 2250.52  269.53
   1   3  -2 3093.93  332.00
  -1   3   2 2702.94  383.38
   1   3  -2 2901.73  319.87
  -1  -3  -2 2528.01  282.53
   1  -3   2 2541.31  271.56
  -1   3  -3 6232.57  976.69
   1  -3  -3 6273.52  971.09
  -1   3  -3 5528.24  898.12
  -1   3  -3 6755.72 1042.12
   1  -3  -3 6535.61 1033.65
  -1  -3   3 6691.55  973.76
   1   3   3 5102.55  841.46
  -1  -3   3 6867.96 1157.02
  -1  -3   3 6657.84 1075.69
   1   3   3 6385.74 1034.46
  -1   3  -3 7645.34 1158.75
  -1   3  -3 8293.32 1319.25
   1   3   3 5063.85  979.40
   1  -3  -3 5683.32  940.12
   1   3  -3 6360.68  989.37
  -1   3   3 6389.21  988.04
  -1  -3  -3 6334.75  970.97
  -1   3   3 6267.03  971.27
   1  -3   3 5894.86  952.85
   1  -3   3 6157.68 1136.59
  -1  -3  -3 6213.42 1127.48
   1   3  -3 6431.80 1022.65
   1  -3   3 6675.35 1071.27
  -1  -3  -3 6529.91 1166.20
   1  -3   3 6755.15 1131.23
  -1   3   3 6537.57 1189.51
   1   3  -3 6323.51 1023.26
  -1   3   3 5228.21  959.27
   1   3  -3 8194.73 1330.45
  -1  -3  -3 4815.42  832.08
  -1   3  -4   24.11    6.17
   1  -3  -4   19.58    4.35
  -1   3  -4   37.44    6.62
   1  -3  -4   27.10    5.96
   1   3   4   22.46   12.82
  -1  -3   4   25.98   10.51
   1   3   4   17.51    7.53
  -1  -3   4   50.71   11.68
  -1   3  -4   32.92    6.98
  -1   3  -4   31.69    7.71
   1   3   4   21.47   13.67
   1  -3  -4   14.59   11.88
   1   3  -4   37.05    5.19
  -1  -3  -4   19.70    4.51
  -1   3   4   23.11    4.79
   1  -3   4   25.82    9.77
  -1  -3  -4   29.32   10.26
   1  -3   4   34.59   15.82
  -1  -3  -4   29.15   10.39
   1   3  -4   22.66    6.38
   1  -3   4   30.00    5.88
  -1   3   4   25.60   12.13
   1  -3   4   28.31    8.66
   1   3  -4   37.37   14.98
   1   3  -4   25.67    6.52
  -1   3   4   17.77   22.19
  -1  -3  -4   16.92    9.79
   1   3  -4   28.88    5.41
  -1   3  -5 3422.42  411.73
   1  -3  -5 3045.93  358.76
  -1   3  -5 3003.33  363.34
   1  -3  -5 3423.69  398.59
  -1   3  -5 3406.46  373.03
   1   3   5 3096.73  390.30
  -1  -3   5 4009.23  542.01
   1   3   5 2652.74  359.36
  -1  -3   5 3037.33  374.29
  -1   3  -5 4067.49  484.38
   1   3   5 2834.60  422.54
  -1   3  -5 2953.12  401.92
   1   3   5 2828.09  424.60
   1  -3  -5 3374.96  480.07
   1   3  -5 3436.07  397.60
  -1   3   5 3156.43  355.22
  -1  -3  -5 3237.44  364.10
   1  -3   5 2738.02  330.99
  -1  -3  -5 3941.66  501.04
   1  -3   5 2763.51  439.96
  -1  -3  -5 3196.21  468.44
   1  -3   5 3346.00  393.51
  -1   3   5 3127.20  443.06
   1  -3   5 2746.64  327.92
   1   3  -5 3449.56  439.52
  -1   3   5 2495.94  401.10
   1   3  -5 4316.30  574.52
  -1   3   5 2810.36  419.74
  -1  -3  -5 3062.72  407.17
   1   3  -5 3353.31  387.38
  -1   3  -6  173.45   13.72
   1  -3  -6  165.63   18.04
  -1   3  -6  165.81   16.51
   1  -3  -6  183.48   16.04
  -1   3  -6  164.76   10.13
   1  -3  -6  202.40   21.56
  -1  -3   6  217.19   26.13
   1   3   6  176.66   20.23
   1   3   6  201.85   39.23
  -1  -3   6  155.82   13.89
   1   3   6  128.52   29.29
  -1   3  -6  194.77   29.41
   1   3   6  151.16   47.41
   1  -3  -6  174.03   25.13
  -1   3  -6  191.46   16.89
  -1   3   6  150.80   10.33
   1   3  -6  177.75   15.82
  -1  -3  -6  204.75   14.21
   1  -3   6  153.43   14.11
  -1  -3  -6  206.42   26.58
   1  -3   6  153.33   38.63
  -1  -3  -6  192.81   26.67
   1  -3   6  176.85   16.73
  -1   3   6  168.18   31.44
   1  -3   6  156.93   12.69
   1   3  -6  155.45   32.47
  -1   3   6  147.54   35.75
   1   3  -6  203.47   26.25
  -1   3   6  151.88   31.57
  -1  -3  -6  151.02   24.44
   1   3  -6  204.45   15.19
  -1   3  -7 3207.07  362.00
   1  -3  -7 3016.89  345.29
  -1   3  -7 3124.17  372.10
   1  -3  -7 3395.04  396.26
  -1   3  -7 3080.89  331.06
   1  -3  -7 3502.77  430.43
  -1  -3   7 2479.57  356.61
   1   3   7 3228.32  408.29
   1   3   7 3437.28  500.72
  -1  -3   7 2927.38  338.82
   1   3   7 2688.18  468.49
  -1   3  -7 3233.66  457.79
   1   3   7 2604.93  407.93
   1  -3  -7 3129.19  423.05
   1   3  -7 3088.85  366.48
  -1   3   7 2851.67  318.61
  -1  -3  -7 3086.46  350.29
   1  -3   7 2390.55  293.86
   1  -3   7 2384.32  507.26
  -1  -3  -7 3503.31  508.98
   1  -3   7 3087.80  368.25
  -1   3   7 2909.23  437.34
   1   3  -7 3567.18  492.56
  -1   3   7 2540.50  492.10
   1   3  -7 2981.76  422.47
  -1   3   7 2525.80  392.26
  -1  -3  -7 2810.59  394.21
  -1   3  -8  745.22   56.97
   1  -3  -8  692.80   53.63
  -1   3  -8  747.80   63.25
   1  -3  -8  812.94   66.52
   1  -3  -8  874.82  101.07
  -1  -3   8  713.77  140.00
   1   3   8  702.48   70.52
   1   3   8  763.28   84.13
  -1  -3   8  764.67   59.12
   1   3   8  558.63   87.70
  -1   3  -8 1191.07  149.67
   1   3   8  696.70   97.85
   1  -3  -8  858.92   91.16
  -1   3   8  732.45   59.61
  -1  -3  -8  749.83   57.23
  -1  -3  -8  767.51   85.51
   1  -3   8  533.22  159.93
   1  -3   8  705.14   61.20
  -1   3   8  658.70   97.44
  -1   3   8  541.80   93.55
   1   3  -8  757.26   96.79
  -1   3   8  647.77   94.05
  -1  -3  -8  691.55   85.23
  -1   3  -9  626.88   59.39
   1  -3  -9  478.16   38.15
   1  -3  -9  594.06   50.19
   1  -3  -9  604.56   57.87
  -1  -3   9  439.16   78.25
   1   3   9  447.52   51.90
   1   3   9  545.01   92.29
  -1  -3   9  491.12   38.89
   1   3   9  411.07   71.47
   1  -3  -9  514.53   68.32
  -1   3   9  467.72   32.76
  -1  -3  -9  589.49   54.07
  -1  -3  -9  599.35   69.16
   1  -3   9  390.04   91.57
  -1   3   9  477.38   78.72
   1   3  -9  600.31  119.35
   1   3  -9  671.86   95.75
  -1  -3  -9  513.67   71.00
  -1   3 -10  630.90   49.58
   1  -3 -10  545.04   44.90
   1  -3 -10  625.36   55.28
  -1  -3  10  467.45   89.36
   1   3  10  431.41   55.29
   1   3  10  560.59  102.71
  -1   3 -10  639.87  107.37
   1  -3 -10  551.36   75.38
  -1  -3 -10  597.21   68.36
  -1  -3 -10  491.84   57.14
   1  -3  10  391.57  101.48
  -1   3  10  519.77  134.81
   1   3 -10  622.92   91.87
   1   3 -10  597.72  100.76
  -1  -3 -10  555.78   79.65
  -1   3 -11  656.52   57.58
   1  -3 -11  597.21   52.67
   1  -3 -11  598.89   57.40
  -1  -3  11  488.32  155.01
   1   3  11  694.38  122.34
  -1   3 -11 1020.04  148.74
   1  -3 -11  622.90   91.26
  -1  -3 -11  643.45   61.52
   1  -3  11  445.56  119.10
  -1   3  11  545.81  154.52
   1   3 -11  727.44  109.60
   1   3 -11  925.62  184.92
  -1  -3 -11  717.13   98.71
  -1   3 -12   26.13    8.93
   1  -3 -12    2.46    7.88
  -1  -3  12   34.37   24.84
   1   3  12   21.15   18.06
   1   3 -12   22.51   11.67
  -1  -3 -12   21.07    9.15
   1  -3  12   20.43   30.18
  -1   3  12   20.47   28.94
   1   3 -12   27.84   29.05
  -1  -3 -12   23.28   20.87
  -1   3 -13 1294.10  142.89
  -1  -3  13  838.04  168.51
   1   3  13  911.56  106.07
  -1   3 -13 1352.98  228.57
   1  -3 -13 1421.49  178.02
   1   3 -13 1194.25  121.21
  -1  -3 -13  820.53   91.48
   1  -3  13  766.87  249.35
  -1   3  13  796.67  132.44
   1   3 -13 1275.68  213.36
  -1  -3 -13 1320.15  176.05
  -1   3 -14  253.31   29.35
  -1  -3  14  196.65   62.93
  -1   3 -14  272.23   81.94
   1  -3 -14  363.78   58.36
   1   3 -14  361.72   51.53
  -1  -3 -14  175.39   32.99
   1  -3  14  164.89   68.86
  -1   3  14  193.83   46.89
   1   3 -14  293.83   75.51
  -1  -3 -14  296.12   59.17
  -1   3 -15   15.34    8.52
  -1  -3  15   11.32   32.91
  -1   3 -15   18.94   27.39
   1  -3 -15   17.18   31.27
  -1  -3 -15   -0.10    6.16
   1  -3  15    8.02   23.25
  -1   3  15   19.02   15.34
   1   3 -15   29.42   39.96
  -1  -3 -15   10.52   19.31
  -1   3 -16  120.15   16.83
  -1  -3  16   77.00   35.15
  -1   3 -16  125.62   71.56
   1  -3 -16  113.47   26.01
   1  -3  16   98.29   40.94
  -1   3  16  112.08   43.90
   1   3 -16  121.06   39.34
  -1  -3 -16  160.35   57.46
  -1   3 -17   45.55    9.62
  -1  -3  17   26.16   28.80
  -1   3 -17   50.35   27.08
   1  -3 -17   36.25   15.62
   1   3 -17   38.54   11.32
   1  -3  17   41.88   35.19
  -1   3  17   31.23   10.45
   1   3 -17   45.60   22.14
  -1  -3 -17   47.73   25.15
  -1   3 -18   17.11    6.34
  -1   3 -18   31.45   18.50
   1  -3 -18   19.25    9.92
   1  -3  18   20.44   13.44
   1   3 -18   15.63   16.41
  -1  -3 -18   17.95   11.01
   1   4   0  808.54   50.20
  -1   4   0  754.38   56.60
   1   4   0  703.36   42.55
   1  -4   0  801.52   53.99
  -1   4   0  834.26   65.04
  -1  -4   0  807.16   52.54
   1  -4   0  814.62   61.71
   1  -4   0  708.18   60.73
  -1  -4   0  930.72   88.28
   1  -4   0  817.65   59.94
   1   4   0  854.21   61.47
  -1  -4   0 1037.01  100.35
  -1   4   0  853.17   61.55
   1   4   0  901.74   66.63
   1   4   0  868.35   85.57
  -1   4   0 1032.62   96.63
  -1  -4   0  831.34   59.86
  -1   4  -1  374.62   26.88
   1  -4  -1  358.93   26.24
  -1   4  -1  368.56   31.43
   1  -4  -1  334.76   32.37
  -1  -4   1  393.21   25.34
   1  -4  -1  326.96   25.18
   1  -4  -1  370.84   26.42
   1   4   1  368.86   25.11
  -1   4  -1  438.36   33.32
   1   4   1  396.41   29.19
   1   4   1  363.55   70.21
  -1  -4   1  469.37   27.91
   1   4  -1  392.71   24.28
  -1   4   1  342.45   23.77
   1   4  -1  330.00   21.38
   1  -4   1  464.15   27.66
  -1   4   1  384.53   24.68
  -1  -4  -1  378.12   22.78
   1  -4   1  360.78   25.68
   1  -4   1  310.98   41.26
  -1  -4  -1  458.35   67.86
   1  -4   1  458.76   39.06
   1   4  -1  392.26   34.52
  -1  -4  -1  565.03   87.80
  -1   4   1  335.29   33.85
   1   4  -1  406.36   29.50
  -1   4   1  418.55   44.74
  -1  -4  -1  482.60   30.32
   1  -4   1  469.81   29.50
  -1   4  -2  352.53   27.05
   1  -4  -2  365.02   21.30
  -1   4  -2  403.41   24.73
   1  -4  -2  360.06   26.64
  -1  -4   2  336.59   17.56
   1  -4  -2  360.71   23.27
   1  -4  -2  341.65   23.81
  -1  -4   2  350.22   50.75
   1   4   2  338.98   23.36
  -1  -4   2  482.78   46.53
  -1   4  -2  378.14   21.53
   1   4   2  287.78   45.65
   1  -4  -2  375.78   27.16
  -1  -4   2  334.77   23.22
   1   4  -2  414.37   27.75
  -1   4   2  336.49   28.67
   1   4  -2  421.79   22.43
  -1   4   2  385.23   24.77
  -1  -4  -2  371.82   23.42
   1  -4   2  304.81   29.45
   1  -4   2  412.30   65.72
  -1  -4  -2  377.35   41.71
   1  -4   2  372.56   25.35
   1   4  -2  387.56   27.18
  -1  -4  -2  528.61   58.01
   1  -4   2  401.81   45.39
  -1   4   2  425.87   36.50
   1   4  -2  433.70   31.40
  -1   4   2  323.10   69.60
  -1  -4  -2  425.39   42.61
   1   4  -2  318.11   41.21
   1  -4   2  367.70   26.42
  -1   4  -3 1136.88   90.74
  -1   4  -3 1083.14  112.14
   1  -4  -3 1240.75   90.03
  -1   4  -3 1182.48   88.75
   1  -4  -3 1096.09   91.68
  -1  -4   3 1054.95   72.04
  -1  -4   3 1147.52  117.58
   1   4   3 1252.38  116.19
   1   4   3 1238.47  108.54
  -1  -4   3 1005.94  114.90
  -1   4  -3 1331.73  103.81
   1   4   3  913.41  119.49
   1  -4  -3 1209.25  126.66
   1   4  -3 1277.75   95.64
  -1   4   3 1078.24   84.79
   1   4  -3 1101.96   88.40
  -1   4   3 1163.91   90.74
  -1  -4  -3 1110.50   87.11
   1  -4   3 1058.77   91.01
   1  -4   3 1131.98  133.77
  -1  -4  -3 1058.04  138.56
   1  -4   3 1148.76   94.06
   1   4  -3 1079.48   91.72
   1  -4   3 1109.50  118.63
  -1  -4  -3 1204.11  146.97
  -1   4   3 1077.53  108.02
   1   4  -3 1104.34   95.83
  -1   4   3  879.08  117.45
  -1  -4  -3 1108.87   99.65
   1   4  -3 1074.82  100.12
  -1   4  -4  502.27   36.71
  -1   4  -4  438.82   49.33
   1  -4  -4  510.30   32.08
  -1   4  -4  517.30   32.37
   1  -4  -4  497.16   38.45
   1   4   4  509.89   39.23
  -1  -4   4  505.63   55.17
  -1  -4   4  456.67   42.03
   1   4   4  501.22   44.33
  -1   4  -4  502.24   32.01
  -1   4  -4  575.51   48.06
   1   4   4  411.59   68.35
   1  -4  -4  492.76   44.73
  -1   4  -4  643.45   71.27
   1   4  -4  505.28   33.78
  -1   4   4  472.48   37.30
   1   4  -4  498.91   32.46
  -1  -4  -4  477.04   44.38
   1  -4   4  445.05   44.19
   1  -4   4  476.26   68.38
  -1  -4  -4  453.51   52.77
   1  -4   4  541.74   39.88
   1  -4   4  513.61   50.51
  -1   4   4  444.12   49.92
   1   4  -4  558.60   55.19
   1   4  -4  547.16   42.42
  -1   4   4  363.14   83.37
   1   4  -4  484.80   43.45
  -1  -4  -4  445.07   41.60
  -1   4  -5 9827.13 1902.44
   1  -4  -5 8783.54 1683.82
  -1   4  -5 8236.34 1632.98
  -1   4  -5 9442.50 1764.27
   1  -4  -5 9080.58 1766.36
   1  -4  -511054.92 2219.83
  -1  -4   510150.17 2106.30
   1   4   5 8230.42 1633.04
  -1  -4   510182.70 2098.86
   1   4   5 8673.03 1740.79
  -1  -4   5 8559.79 1704.60
   1   4   5 7156.80 1673.08
  -1   4  -5 9059.23 1825.81
   1   4   5 7450.83 1736.80
   1  -4  -5 8512.28 1727.05
   1   4  -5 8593.51 1645.97
  -1   4   5 8133.37 1559.21
   1   4  -5 9226.75 1744.00
  -1  -4  -5 8416.46 1657.04
   1  -4   5 7927.92 1568.45
   1  -4   5 7602.74 1780.31
  -1  -4  -5 9908.57 2134.84
   1  -4   5 9447.92 1837.70
  -1   4   5 7672.97 1636.27
   1   4  -510109.59 2046.02
   1   4  -5 7976.26 1602.93
  -1   4   5 7357.97 1717.66
  -1  -4  -5 7511.54 1538.90
  -1   4  -6  801.93   59.56
   1  -4  -6  793.50   55.88
  -1   4  -6  750.00   65.13
  -1   4  -6  790.31   52.36
   1  -4  -6  812.46   66.26
   1  -4  -6  919.86   86.24
  -1  -4   6  785.93   87.25
   1   4   6  694.26   59.27
  -1  -4   6  950.77   95.61
   1   4   6  739.04   70.23
  -1  -4   6  752.40   65.00
   1   4   6  593.24   95.83
  -1   4  -6 1043.00  140.18
   1   4   6  664.66  102.97
   1  -4  -6  691.69   70.29
  -1   4  -6  729.84   64.88
  -1   4   6  653.05   52.97
   1   4  -6  766.74   58.18
   1   4  -6  813.22   59.57
  -1  -4  -6  782.51   74.68
   1  -4   6  567.79   59.58
  -1  -4  -6  970.26   99.12
   1  -4   6  658.48  109.67
  -1  -4  -6  723.43   82.29
   1  -4   6  820.63   67.62
  -1   4   6  666.76   80.67
   1   4  -6  784.42   77.95
  -1   4   6  549.63  100.02
   1   4  -6  966.93   95.20
  -1   4   6  634.08  100.51
  -1  -4  -6  624.09   83.91
   1   4  -6  684.28   70.99
  -1   4  -7 1570.77  138.74
   1  -4  -7 1477.71  129.65
   1  -4  -7 1580.23  151.08
   1  -4  -7 1682.05  178.20
  -1  -4   7 1242.40  161.99
   1   4   7 1279.81  128.79
   1   4   7 1409.74  152.20
  -1  -4   7 1474.76  144.50
   1   4   7 1196.34  234.99
  -1   4  -7 1750.48  211.41
   1  -4  -7 1281.20  146.77
  -1   4   7 1423.80  121.93
   1   4  -7 1395.53  130.42
   1   4  -7 1620.47  143.33
  -1  -4  -7 1543.42  144.98
   1  -4   7 1261.02  213.21
  -1  -4  -7 1485.06  212.60
   1  -4   7 1589.00  152.63
  -1   4   7 1222.89  162.38
   1   4  -7 1839.54  256.96
   1   4  -7 1606.34  189.93
  -1   4   7 1273.12  253.56
  -1  -4  -7 1679.32  235.51
   1   4  -7 1417.20  137.40
  -1   4  -8 2440.68  256.34
   1  -4  -8 2171.98  237.14
   1  -4  -8 2452.89  275.29
  -1  -4   8 2487.48  442.45
   1   4   8 2048.88  259.28
  -1  -4   8 2254.72  261.02
   1  -4  -8 1972.00  290.92
  -1   4   8 2292.87  245.10
   1   4  -8 2164.72  257.99
  -1  -4  -8 2411.50  266.92
   1  -4   8 1928.73  446.71
  -1  -4  -8 2283.28  312.01
  -1   4   8 1912.60  281.37
   1   4  -8 2466.87  350.42
   1   4  -8 2510.74  341.06
  -1  -4  -8 2559.42  394.48
  -1   4  -9  356.04   42.10
   1  -4  -9  316.64   32.91
  -1  -4   9  280.15   62.56
   1   4   9  267.77   37.17
   1  -4  -9  261.74   55.02
   1   4  -9  337.22   45.60
   1  -4   9  228.29   73.57
  -1   4   9  265.23   49.65
   1   4  -9  309.69   80.99
   1   4  -9  519.88  103.98
  -1  -4  -9  321.59   51.88
  -1   4 -10  604.03   51.65
   1  -4 -10  555.95   56.19
  -1  -4  10  467.68   98.77
   1   4  10  465.56   59.51
  -1   4 -10  881.72  130.91
   1  -4 -10  452.75   87.86
   1   4 -10  571.29   54.80
  -1  -4 -10  565.45   55.46
   1  -4  10  418.36  112.01
  -1   4  10  436.51   79.07
   1   4 -10  579.10   95.52
   1   4 -10  742.94  111.76
  -1  -4 -10  591.62   85.79
  -1   4 -11  325.76   32.18
   1  -4 -11  299.36   35.47
  -1  -4  11  273.01   73.52
   1   4  11  284.09   40.56
   1  -4 -11  255.93   64.79
   1   4 -11  327.84   36.12
  -1  -4 -11  333.86   35.85
   1  -4  11  240.83   81.49
  -1   4  11  267.27   57.10
   1   4 -11  319.01   74.78
  -1  -4 -11  359.90   60.71
  -1   4 -12 1466.82  147.47
   1  -4 -12 1342.56  145.38
  -1  -4  12 1145.37  307.47
   1   4  12 1312.03  158.62
  -1   4 -12 1585.40  273.11
   1  -4 -12 1250.04  207.93
   1   4 -12 1501.74  160.41
  -1  -4 -12 1456.13  158.31
   1  -4  12 1072.31  241.73
  -1   4  12 1200.41  189.41
   1   4 -12 2391.19  395.91
  -1  -4 -12 1668.52  294.48
  -1   4 -13   29.65   16.46
   1  -4 -13    3.77   14.95
  -1  -4  13   16.14   29.63
   1   4  13   22.98   13.22
   1  -4 -13   26.96   17.59
   1   4 -13   46.78   12.37
  -1  -4 -13   21.79   15.91
   1  -4  13   13.88   54.54
  -1   4  13   44.10   21.86
   1   4 -13   24.81   33.26
  -1  -4 -13   32.74   40.04
  -1   4 -14   16.13    9.77
  -1  -4  14   21.06   24.38
   1   4  14   19.54   10.23
  -1   4 -14   14.13   30.00
   1  -4 -14   18.28   14.71
   1   4 -14   23.30   16.05
  -1  -4 -14   -3.90    8.69
   1  -4  14   27.15   26.35
  -1   4  14   14.54   17.74
   1   4 -14   10.79   26.21
  -1  -4 -14   12.80   23.95
  -1   4 -15  441.23   42.17
  -1  -4  15  329.03  119.73
   1  -4 -15  440.87   58.58
   1   4 -15  446.88   45.13
   1  -4  15  323.91   83.63
  -1   4  15  316.56   64.63
   1   4 -15  492.82   93.62
  -1  -4 -15  391.02   56.31
  -1   4 -16   72.10   13.07
  -1  -4  16   45.76   26.76
   1  -4 -16   84.53   19.66
   1   4 -16   74.79   14.42
   1  -4  16   61.55   32.31
  -1   4  16   64.21   15.14
   1   4 -16   66.44   27.67
  -1  -4 -16   70.78   19.80
  -1   4 -17   74.27   11.27
  -1  -4  17   41.95   19.75
  -1   4 -17   85.73   28.49
   1  -4 -17   79.23   16.57
   1   4 -17   82.63   12.57
   1  -4  17   55.19   38.30
  -1   4  17   75.12   11.90
   1   4 -17   64.78   22.34
  -1  -4 -17   73.17   17.45
  -1  -5   0  607.42   91.58
   1  -5   0  584.54   52.09
   1   5   0  678.70   98.30
   1  -5   0  600.78   46.33
  -1  -5   0  595.12   54.59
  -1   5  -1 1142.99   90.42
  -1   5  -1 1078.23  108.17
   1  -5  -1 1118.35   85.71
  -1   5  -1 1203.49   93.63
  -1  -5   1 1070.50   81.33
   1  -5  -1 1156.78  102.10
  -1  -5   1 1221.93  137.81
   1   5   1 1184.61  108.45
  -1  -5   1 1283.86  177.04
  -1   5  -1 1227.57   96.30
   1   5   1 1218.79  105.86
   1   5   1  974.79  141.27
   1  -5  -1 1085.35   95.07
  -1  -5   1 1242.81  102.55
  -1   5   1 1030.97   99.08
  -1   5   1 1333.25  104.03
  -1  -5  -1  972.65   86.83
   1  -5   1 1038.98   91.18
   1  -5   1 1234.14  165.30
  -1  -5  -1 1221.66  143.13
   1  -5   1 1066.32   99.75
   1   5  -1 1154.22   98.28
  -1  -5  -1 1338.26  171.77
  -1   5   1 1208.86  103.14
   1   5  -1 1148.91  112.81
   1   5  -1 1195.79  142.28
  -1  -5  -1 1100.00   93.70
   1  -5   1 1220.18  103.87
  -1   5  -2   75.87    8.54
  -1   5  -2   65.31   10.05
   1  -5  -2   67.12    6.23
  -1   5  -2   80.99    7.35
   1  -5  -2   66.76   14.99
  -1  -5   2   63.96    8.61
  -1  -5   2   69.50   21.19
   1   5   2   77.74    8.51
  -1  -5   2   73.41   21.67
   1   5   2   73.25   11.23
   1   5   2   57.84   24.73
  -1   5  -2   76.73   33.68
   1   5  -2   84.45    6.74
  -1   5   2   59.00    7.43
   1   5  -2   72.19    9.98
  -1  -5  -2   72.31    7.83
   1  -5   2   77.02   17.25
   1  -5   2   81.83   32.56
  -1  -5  -2   70.57   19.15
   1  -5   2   88.81   11.93
   1   5  -2   68.23    9.99
  -1  -5  -2   92.34   28.98
  -1   5   2   68.50   10.81
   1   5  -2   87.22   11.99
  -1   5   2   57.99   24.60
   1   5  -2   58.90   19.74
  -1  -5  -2   63.36    9.54
   1  -5   2   69.59   10.74
  -1   5  -3   37.01    6.68
  -1   5  -3   30.19    8.40
   1  -5  -3   31.60    4.34
  -1   5  -3   35.34    4.90
   1  -5  -3   29.18    7.76
  -1  -5   3   40.20   28.56
   1   5   3   29.56    6.09
  -1  -5   3   37.06   15.56
   1   5   3   36.44   16.61
  -1   5  -3   33.24    5.73
   1   5   3   27.59   19.62
  -1   5  -3   30.36   12.43
   1  -5  -3   29.64    7.87
   1   5  -3   35.28    5.07
  -1   5   3   33.53    5.63
   1   5  -3   28.31    4.99
  -1  -5  -3   29.84    6.33
   1  -5   3   34.57    7.63
   1  -5   3   29.63   17.90
  -1  -5  -3   22.13   25.61
   1  -5   3   39.33    9.71
  -1   5   3   28.08   13.55
   1   5  -3   29.89    8.84
  -1   5   3   28.24   19.86
   1   5  -3   40.67   24.82
  -1  -5  -3   26.48    7.48
  -1   5  -4  259.78   28.50
  -1   5  -4  240.78   24.49
   1  -5  -4  248.03   20.45
  -1   5  -4  244.09   15.27
   1  -5  -4  246.32   22.72
   1  -5  -4  321.01   35.95
  -1  -5   4  247.18   51.90
   1   5   4  233.91   17.96
  -1  -5   4  326.12   38.14
   1   5   4  286.16   29.01
   1   5   4  219.28   53.57
  -1   5  -4  297.70   29.20
   1   5   4  247.09   52.90
  -1   5  -4  252.60   31.77
   1  -5  -4  223.48   22.21
   1   5  -4  252.65   17.94
  -1   5   4  219.55   16.50
   1   5  -4  249.68   17.68
  -1  -5  -4  256.22   20.21
   1  -5   4  208.50   21.05
   1  -5   4  236.61   46.30
  -1  -5  -4  245.74   36.77
   1  -5   4  299.18   41.92
  -1   5   4  300.79   51.16
   1   5  -4  235.52   34.25
   1   5  -4  266.60   25.31
  -1   5   4  185.02   68.47
   1   5  -4  223.06   29.00
  -1  -5  -4  291.15   41.05
  -1   5  -5 1817.72  176.91
  -1   5  -5 1885.60  177.67
   1  -5  -5 1783.13  188.49
  -1  -5   5 2002.95  247.18
   1   5   5 1598.66  160.87
  -1  -5   5 2102.28  250.34
   1   5   5 2042.28  222.77
  -1   5  -5 1906.42  215.61
   1  -5  -5 2166.99  268.60
   1   5  -5 1834.20  178.93
   1   5  -5 1788.44  175.34
  -1  -5  -5 1836.21  184.79
   1  -5   5 1692.93  264.62
  -1  -5  -5 1650.33  261.50
   1  -5   5 1843.31  215.52
  -1   5   5 2116.53  248.95
   1   5  -5 2108.38  239.39
   1   5  -5 1705.51  190.70
   1   5  -5 1748.05  207.88
  -1  -5  -5 1959.06  216.38
  -1   5  -6  999.20   82.67
   1  -5  -6  961.60   90.65
  -1  -5   6  918.15  116.49
   1   5   6 1039.06  106.11
   1  -5  -6 1174.29  118.39
   1   5  -6  911.51   78.03
  -1  -5  -6  975.63   86.78
   1  -5   6  834.01  149.62
  -1  -5  -6  855.15  116.62
  -1   5   6 1052.01  121.29
   1   5  -6  940.92  105.95
   1   5  -6 1231.37  172.93
  -1  -5  -6 1273.21  120.05
  -1   5  -7  192.16   18.23
   1  -5  -7  190.23   22.44
  -1  -5   7  144.46   34.62
   1   5   7  207.67   29.02
   1  -5  -7  238.69   30.56
   1   5  -7  170.32   17.48
  -1  -5  -7  185.83   20.46
   1  -5   7  157.30   53.38
  -1   5   7  195.97   36.82
   1   5  -7  249.91   61.56
   1   5  -7  190.20   35.93
  -1  -5  -7  221.92   29.59
  -1   5  -8  301.68   36.69
   1  -5  -8  297.16   32.45
  -1  -5   8  302.98  100.15
   1   5   8  311.14   40.85
  -1   5  -8  324.11   58.46
   1  -5  -8  316.48   40.79
   1   5  -8  266.26   35.16
  -1  -5  -8  298.07   30.67
   1  -5   8  259.58  112.19
  -1   5   8  312.60   52.51
   1   5  -8  336.07   54.34
   1   5  -8  268.23   49.16
  -1  -5  -8  277.59   40.81
  -1   5  -9   47.08   18.48
   1  -5  -9   42.76   13.08
  -1  -5   9   38.27   31.40
   1   5   9   45.21   17.44
  -1   5  -9   51.81   44.00
   1  -5  -9   57.17   17.94
   1   5  -9   56.30   18.97
   1  -5   9   32.06   36.11
  -1   5   9   43.63   24.38
   1   5  -9   44.70   24.62
   1   5  -9   34.71   49.37
  -1  -5  -9   33.99   18.32
  -1   5 -10 2011.42  212.49
   1  -5 -10 1834.88  214.48
  -1  -5  10 1549.38  290.28
   1   5  10 1931.89  239.60
  -1   5 -10 2053.24  349.23
   1  -5 -10 1863.76  241.35
   1   5 -10 1838.95  207.06
  -1  -5 -10 1835.76  208.89
   1  -5  10 1493.30  311.96
  -1   5  10 1866.72  273.02
   1   5 -10 1809.03  307.04
  -1  -5 -10 1711.47  230.64
  -1   5 -11  391.10   37.22
   1  -5 -11  343.94   56.02
  -1  -5  11  310.68   84.65
   1   5  11  380.98   49.61
  -1   5 -11  383.82   91.80
   1  -5 -11  367.73   53.05
   1   5 -11  374.35   39.83
  -1  -5 -11  356.76   54.29
   1  -5  11  314.86   91.95
  -1   5  11  389.02   67.25
   1   5 -11  391.59   82.98
  -1  -5 -11  362.45   54.65
  -1   5 -12  549.73   52.32
   1  -5 -12  630.10   88.14
  -1  -5  12  450.41  162.37
   1   5  12  570.23   67.20
  -1   5 -12  557.30  119.03
   1  -5 -12  592.08   77.14
   1   5 -12  542.93   55.97
  -1  -5 -12  551.01   84.21
   1  -5  12  461.60  119.07
  -1   5  12  603.58  133.22
   1   5 -12  535.75  160.67
  -1  -5 -12  542.35   74.18
  -1   5 -13   38.09   16.94
   1  -5 -13   17.32   10.31
  -1  -5  13   21.79   25.75
   1   5  13   10.06   19.53
  -1   5 -13   17.54   45.34
   1  -5 -13    9.22   14.92
   1   5 -13   12.73   10.07
  -1  -5 -13    8.72   10.03
   1  -5  13   32.49   46.25
  -1   5  13   12.09   21.42
   1   5 -13   26.17   26.55
  -1  -5 -13   26.46   15.37
  -1   5 -14  172.04   20.79
   1  -5 -14  111.76   19.57
  -1  -5  14  126.71   47.56
   1   5  14  202.27   31.29
   1  -5 -14  183.52   29.75
   1   5 -14  169.00   32.54
  -1  -5 -14  128.05   20.16
   1  -5  14  136.23   49.47
  -1   5  14  128.74   26.20
  -1  -5 -14  162.54   30.31
  -1   5 -15   86.78   14.01
  -1  -5  15   69.96   51.82
   1   5  15   66.38   11.43
   1  -5 -15  112.33   33.82
   1   5 -15   87.31   14.59
   1  -5  15   64.39   34.13
  -1   5  15   82.76   17.75
  -1  -5 -15  102.50   20.92
  -1   5 -16    5.82   10.83
  -1  -5  16    4.08   14.65
  -1   5 -16   54.29   32.38
   1  -5 -16    5.96   11.70
   1   5 -16   11.22    6.94
  -1  -5 -16   -2.52    8.33
   1  -5  16   14.42   17.21
  -1   5  16   10.25    8.13
   1   5 -16   40.79   14.32
  -1  -5 -16    4.71   17.15
  -1   6   0 1481.92  129.63
  -1   6   0 1310.16  146.61
  -1  -6   0 1279.41  114.29
   1  -6   0 1306.49  130.48
   1   6   0 1433.90  136.62
   1   6   0 1484.54  163.47
  -1   6   0 1456.77  134.14
  -1  -6   0 1493.19  148.82
   1  -6   0 1740.36  173.02
  -1   6  -1 1252.26  107.94
  -1   6  -1 1127.72  110.22
   1  -6  -1 1256.52  122.05
   1   6   1 1272.90  116.32
   1   6   1 1338.93  128.34
  -1   6  -1 1298.02  113.68
  -1  -6   1 1765.25  152.80
   1  -6  -1 1716.52  150.85
  -1   6   1 1161.26   98.53
  -1   6   1 1083.53  102.16
  -1  -6  -1 1195.62  105.04
   1  -6   1 1072.48  122.76
   1   6  -1 1237.00  118.64
  -1   6   1 1296.27  132.37
   1   6  -1 1636.72  180.09
   1  -6   1 1708.42  152.41
  -1  -6  -1 1240.50  133.26
  -1   6  -2   53.53    8.53
   1  -6  -2   74.31   12.56
   1   6   2   81.47    9.46
   1   6   2   60.66   12.30
  -1   6  -2   68.99   15.02
   1  -6  -2   99.05   19.89
  -1  -6  -2   56.67    9.03
   1  -6   2   48.22   11.96
   1  -6   2  111.65   24.68
   1  -6   2   65.22   26.19
   1   6  -2   62.07   13.06
  -1  -6  -2   58.47   10.85
  -1   6  -3  430.56   40.30
   1  -6  -3  479.16   60.89
  -1  -6   3  590.26   64.88
   1   6   3  458.36   35.62
   1   6   3  487.76   45.20
  -1   6  -3  575.77   52.55
   1  -6  -3  461.18   41.64
  -1  -6  -3  464.80   37.63
   1  -6   3  381.59   39.73
   1  -6   3  427.68   72.11
  -1   6   3  474.59   44.21
   1   6  -3  467.12   45.21
   1   6  -3  552.57   48.64
  -1  -6  -3  434.47   39.27
  -1   6  -4   28.71    6.21
   1  -6  -4   37.36   17.21
  -1  -6   4   25.16   15.96
  -1   6  -4   25.37   12.16
   1  -6  -4   16.87    9.33
  -1  -6  -4   35.43   13.11
   1  -6   4   20.46   21.78
  -1   6   4   22.71   10.47
   1   6  -4   18.11   15.30
   1   6  -4   22.70   10.40
  -1  -6  -4   22.10    8.64
  -1   6  -5  293.75   22.73
   1  -6  -5  265.41   39.88
  -1  -6   5  277.44   44.82
  -1   6  -5  281.23   35.93
   1  -6  -5  278.20   29.82
  -1  -6  -5  308.66   39.41
   1  -6   5  260.77   60.66
  -1   6   5  273.63   32.63
   1   6  -5  307.94   38.90
   1   6  -5  257.78   31.72
  -1  -6  -5  256.54   27.10
  -1   6  -6  359.79   28.27
   1  -6  -6  333.29   48.59
  -1  -6   6  287.80   51.22
   1   6   6  568.92   71.51
  -1   6  -6  483.75   97.58
   1  -6  -6  331.21   35.75
   1   6  -6  312.80   35.99
  -1  -6  -6  380.17   50.05
   1  -6   6  328.33   74.37
  -1   6   6  322.43   40.10
   1   6  -6  348.49   45.40
   1   6  -6  445.85   83.97
  -1  -6  -6  309.98   46.90
  -1   6  -7 1449.06  151.94
   1  -6  -7 1304.98  168.00
  -1  -6   7 1566.87  307.33
   1   6   7 1692.81  225.51
  -1   6  -7 1643.56  226.77
   1  -6  -7 1299.61  144.83
   1   6  -7 1492.13  167.50
  -1  -6  -7 1534.71  183.61
   1  -6   7 1303.89  312.00
  -1   6   7 1292.27  156.58
   1   6  -7 1687.77  274.04
   1   6  -7 1531.28  204.95
  -1  -6  -7 1227.77  163.23
  -1   6  -8  335.48   41.45
   1  -6  -8  283.17   47.32
  -1  -6   8  290.14   69.58
   1   6   8  404.97   65.72
  -1   6  -8  285.27   60.89
   1   6  -8  281.07   29.06
  -1  -6  -8  285.60   48.90
   1  -6   8  274.68  115.91
  -1   6   8  250.24   40.43
   1   6  -8  286.19   55.04
   1   6  -8  281.02   52.68
  -1   6  -9  175.25   19.61
   1  -6  -9  150.16   35.36
  -1  -6   9  148.21   52.18
   1   6   9  188.24   48.91
  -1   6  -9  258.64   73.70
   1  -6  -9  137.87   35.84
   1   6  -9  150.56   19.93
  -1  -6  -9  173.43   35.66
   1  -6   9  124.16   56.16
  -1   6   9  145.65   29.96
   1   6  -9  249.20   83.38
  -1  -6  -9  186.42   51.32
  -1   6 -10  489.31   43.32
   1  -6 -10  509.09   78.60
  -1  -6  10  384.36   94.30
   1   6  10  547.71   87.66
   1  -6 -10  410.49   65.82
   1   6 -10  441.45   43.99
  -1  -6 -10  475.69   49.68
   1  -6  10  379.31  102.26
  -1   6  10  414.96   59.59
   1   6 -10  459.35   93.94
  -1  -6 -10  536.39   91.82
  -1   6 -11  251.45   26.95
   1  -6 -11  289.78   35.55
  -1  -6  11  221.70  103.05
   1   6  11  276.00   50.23
  -1   6 -11  285.34   71.93
   1  -6 -11  228.47   45.70
   1   6 -11  247.95   27.80
  -1  -6 -11  265.32   31.36
   1  -6  11  220.38   72.00
  -1   6  11  237.86   39.40
   1   6 -11  324.83   67.17
  -1  -6 -11  300.10   65.06
  -1   6 -12  190.82   31.82
   1  -6 -12  248.71   29.45
  -1  -6  12  193.88   57.07
   1   6  12  197.06   40.40
   1  -6 -12  177.94   37.92
   1   6 -12  192.59   23.04
  -1  -6 -12  183.43   25.17
   1  -6  12  167.09   60.45
  -1   6  12  197.18   32.48
  -1  -6 -12  235.80   54.63
  -1   6 -13  140.58   18.00
   1  -6 -13  119.22   19.15
  -1  -6  13  105.89   42.37
   1   6  13  130.14   18.63
  -1   6 -13  132.70   74.97
   1  -6 -13  115.07   19.22
   1   6 -13  121.25   25.07
  -1  -6 -13  120.66   18.09
   1  -6  13  105.89   68.21
  -1   6  13  123.45   23.81
   1   6 -13  140.13   43.21
  -1  -6 -13  107.43   29.42
  -1   6 -14    9.15    7.65
   1  -6 -14    7.67    7.43
  -1  -6  14    5.32   19.61
   1   6  14   11.12    7.24
  -1   6 -14    8.69   22.65
   1  -6 -14   12.23    8.48
   1   6 -14   14.38    7.48
  -1  -6 -14   16.05    7.21
   1  -6  14   16.24   20.34
  -1   6  14   13.01   10.48
   1   6 -14    6.50   19.15
  -1  -6 -14   13.12   13.86
  -1   6 -15  112.27   13.74
  -1  -6  15   79.84   45.08
  -1   6 -15  117.63   35.42
   1  -6 -15  114.67   14.64
   1   6 -15  109.19   13.01
  -1  -6 -15   84.77   20.65
   1  -6  15   97.41   32.09
  -1   6  15  133.82   26.78
   1   6 -15   91.35   44.49
  -1  -6 -15  115.73   15.10
   1  -7   0 1318.60  163.37
  -1   7   0 1653.42  156.13
   1   7   0 1967.00  199.24
   1  -7   0 1373.81  148.48
  -1  -7   0 1347.98  143.24
   1  -7  -1   16.15    9.12
  -1  -7   1   21.18   14.99
   1   7   1   14.78   15.33
  -1   7  -1   23.69   13.50
  -1  -7  -1   25.53   12.31
   1  -7   1   17.14   10.02
  -1   7   1   22.96    7.85
   1   7  -1   14.58   11.07
  -1  -7  -1   20.49   10.64
   1  -7  -2 1192.33  127.14
  -1  -7   2 1453.87  173.84
   1   7   2 1280.66  132.08
  -1   7  -2 1573.14  161.73
   1  -7  -2 1182.92  125.07
  -1  -7  -2 1163.50  110.26
  -1   7   2 1277.28  123.09
   1   7  -2 1320.53  140.38
   1   7  -2 1548.65  158.53
  -1  -7  -2 1172.95  119.12
  -1   7  -3  338.43   25.81
   1  -7  -3  347.43   38.28
  -1  -7   3  370.50   54.21
   1   7   3  369.24   39.27
  -1   7  -3  386.12   47.18
   1  -7  -3  337.08   37.26
  -1  -7  -3  345.80   30.92
  -1   7   3  487.59   51.95
   1   7  -3  373.79   56.66
   1   7  -3  392.20   44.93
  -1  -7  -3  337.34   47.30
  -1   7  -4  924.66   77.25
   1  -7  -4  950.73  100.04
  -1  -7   4  917.81  123.72
   1   7   4 1037.90  102.93
  -1   7  -4  991.07  110.92
   1  -7  -4 1031.05  124.49
  -1  -7  -4  911.91   85.36
   1  -7   4  884.89  152.12
  -1   7   4 1126.37  133.53
   1   7  -4 1184.18  129.17
   1   7  -4  956.52  105.00
  -1  -7  -4  964.52  114.17
  -1   7  -5  133.10   13.44
   1  -7  -5  146.47   22.44
  -1  -7   5  124.36   48.74
   1   7   5  150.19   22.50
  -1   7  -5  125.77   38.86
   1  -7  -5  141.21   21.33
  -1  -7  -5  131.72   17.63
   1  -7   5  118.38   71.20
  -1   7   5  152.28   23.45
   1   7  -5  137.75   27.61
   1   7  -5  124.92   35.15
  -1  -7  -5  134.40   20.01
  -1   7  -6   20.63   10.72
   1  -7  -6   55.23   12.95
  -1  -7   6   32.65   43.00
   1   7   6   23.63   12.68
  -1   7  -6   35.91   21.83
   1  -7  -6   20.65   11.55
  -1  -7  -6   25.30    9.88
   1  -7   6   24.45   43.41
  -1   7   6   19.48   13.18
   1   7  -6   12.24   15.24
   1   7  -6   41.30   19.78
  -1  -7  -6   19.89   11.07
  -1   7  -7  218.17   20.27
   1  -7  -7  240.38   30.39
  -1  -7   7  195.54   57.78
   1   7   7  221.04   30.49
  -1   7  -7  223.93   49.12
   1  -7  -7  202.01   27.44
  -1  -7  -7  189.12   23.90
   1  -7   7  179.51   59.83
  -1   7   7  223.57   32.03
   1   7  -7  207.60   44.97
  -1  -7  -7  194.09   26.00
  -1   7  -8    7.39    6.83
   1  -7  -8   28.68   11.17
  -1  -7   8   10.82   23.28
   1   7   8   11.10   10.96
  -1   7  -8    5.66   19.32
   1  -7  -8   12.35   10.01
  -1  -7  -8    7.88    8.81
   1  -7   8   13.35   24.34
  -1   7   8   12.41   12.27
   1   7  -8    4.32   17.51
  -1  -7  -8    8.50    9.54
  -1   7  -9  310.19   27.52
   1  -7  -9  358.62   39.65
  -1  -7   9  261.75   71.05
   1   7   9  331.71   39.12
  -1   7  -9  273.64   89.34
   1  -7  -9  298.88   35.41
   1   7  -9  248.48   27.96
  -1  -7  -9  292.48   32.37
   1  -7   9  262.49   73.68
  -1   7   9  353.60   42.95
   1   7  -9  295.94  107.18
  -1  -7  -9  293.66   34.56
  -1   7 -10  246.52   23.86
   1  -7 -10  279.36   34.10
  -1  -7  10  232.05   99.02
   1   7  10  297.44   34.05
   1  -7 -10  248.64   30.93
   1   7 -10  217.69   24.46
  -1  -7 -10  260.84   28.80
   1  -7  10  225.22   64.50
  -1   7  10  291.60   38.71
  -1  -7 -10  253.06   30.40
  -1   7 -11   82.35   21.11
   1  -7 -11   93.29   18.05
  -1  -7  11   79.74   58.25
   1   7  11  101.77   17.36
  -1   7 -11   91.59   37.44
   1  -7 -11   75.98   15.45
   1   7 -11   70.71   18.29
  -1  -7 -11   73.02   14.92
   1  -7  11   64.53   38.14
  -1   7  11   96.24   20.28
   1   7 -11   71.30   34.01
  -1  -7 -11   81.09   15.75
  -1   7 -12  555.03   46.26
   1  -7 -12  522.53   53.05
  -1  -7  12  431.56   87.62
   1   7  12  567.07   52.46
  -1   7 -12  521.10   92.58
   1  -7 -12  526.22   50.04
   1   7 -12  449.14   52.89
  -1  -7 -12  495.84   46.51
   1  -7  12  422.07  127.47
  -1   7  12  610.03   83.35
  -1  -7 -12  522.59   49.95
  -1   7 -13   27.97    7.98
   1  -7 -13   24.53    9.41
  -1  -7  13   27.43   21.48
   1   7  13   31.32    8.89
  -1   7 -13   72.56   39.17
   1  -7 -13   30.86    9.14
   1   7 -13   21.31    6.72
  -1  -7 -13   32.42   16.29
   1  -7  13   19.19   21.24
  -1   7  13   28.43   16.28
   1   7 -13   19.04   19.75
  -1  -7 -13   31.26    9.35
  -1   7 -14   96.94   10.71
   1  -7 -14   60.83   18.44
  -1  -7  14   87.91   40.16
   1   7  14   57.06   12.71
  -1   7 -14  111.52   29.40
  -1  -7 -14   98.87   12.75
   1  -7  14   90.79   25.77
  -1   7  14  105.21   12.88
   1   8   0 1250.99  139.06
  -1   8   0 1304.13  132.87
   1  -8  -1  192.96   45.96
  -1  -8   1  201.21   36.04
   1   8   1  273.08   30.80
   1  -8  -1  191.25   28.07
  -1   8   1  215.49   30.75
   1   8  -1  232.69   30.01
  -1  -8  -1  173.26   25.30
   1  -8  -2  200.80   41.13
  -1  -8   2  221.75   40.21
   1   8   2  297.20   34.82
  -1   8  -2  336.14   41.62
   1  -8  -2  244.46   30.68
  -1  -8  -2  232.12   25.06
  -1   8   2  257.96   25.80
   1   8  -2  327.98   50.49
   1   8  -2  296.66   36.76
  -1  -8  -2  199.76   26.57
   1  -8  -3  679.33   76.70
  -1  -8   3  657.25  127.58
   1   8   3 1003.07  126.94
  -1   8  -3  813.67   91.20
   1  -8  -3  771.09   77.24
  -1  -8  -3  830.75   76.54
  -1   8   3  848.37   76.45
   1   8  -3  952.00  105.27
   1   8  -3  778.63   87.19
  -1  -8  -3  725.52   73.44
   1  -8  -4   27.92   12.10
  -1  -8   4   29.78   42.00
   1   8   4   37.81   19.73
  -1   8  -4   21.97   23.20
   1  -8  -4   23.44   11.89
  -1  -8  -4   29.88   16.57
  -1   8   4   33.54   10.59
   1   8  -4   39.89   16.16
   1   8  -4   32.88   21.53
  -1  -8  -4   30.12   10.55
   1  -8  -5 1528.67  185.26
  -1  -8   5 1778.05  284.65
   1   8   5 1811.77  203.21
  -1   8  -5 2211.44  353.60
   1  -8  -5 1683.29  188.71
  -1  -8  -5 1835.74  225.08
  -1   8   5 1811.53  196.19
   1   8  -5 1602.85  211.20
   1   8  -5 2126.07  276.76
  -1  -8  -5 1605.47  180.68
  -1   8  -6   17.51    6.62
   1  -8  -6   24.32   12.13
  -1  -8   6   28.05   25.22
   1   8   6   39.70   12.62
  -1   8  -6   18.84   21.27
   1  -8  -6   26.99   10.69
  -1  -8  -6   23.43   14.30
   1  -8   6   17.96   24.34
  -1   8   6   29.69   10.62
   1   8  -6   39.59   19.46
  -1  -8  -6   27.51   16.16
  -1   8  -7   58.83    9.35
   1  -8  -7   71.43   16.11
  -1  -8   7   59.22   33.53
   1   8   7   72.46   16.44
  -1   8  -7   70.52   26.86
   1  -8  -7   67.19   14.11
  -1  -8  -7   63.89   19.22
   1  -8   7   52.24   31.97
  -1   8   7   70.74   14.75
   1   8  -7   60.08   25.53
  -1  -8  -7   92.18   21.74
  -1   8  -8  339.65   29.35
   1  -8  -8  387.56   43.28
  -1  -8   8  385.73   76.55
   1   8   8  459.12   45.55
  -1   8  -8  342.45   92.11
   1  -8  -8  397.47   52.95
  -1  -8  -8  366.58   47.72
   1  -8   8  311.88   72.26
  -1   8   8  432.15   41.61
   1   8  -8  441.21  115.73
  -1  -8  -8  402.68   54.18
  -1   8  -9   43.98   12.86
   1  -8  -9   62.79   14.58
  -1  -8   9   70.69   48.56
   1   8   9   65.70   14.44
  -1   8  -9   63.11   31.02
   1  -8  -9   59.18   19.48
  -1  -8  -9   55.59   21.85
   1  -8   9   43.71   28.44
  -1   8   9   59.61   13.84
   1   8  -9   49.37   28.06
  -1  -8  -9   59.03   20.04
  -1   8 -10   11.38    5.98
   1  -8 -10   11.80    9.56
  -1  -8  10   20.75   19.88
   1   8  10   13.65    9.40
  -1   8 -10   12.23   20.56
   1  -8 -10   17.13   12.80
  -1  -8 -10   12.90   14.71
   1  -8  10   30.66   30.76
  -1   8  10   14.99    9.01
   1   8 -10   17.27   17.98
  -1  -8 -10   12.87   13.40
  -1   8 -11   36.93    7.34
   1  -8 -11   43.50   17.73
  -1  -8  11   35.27   22.93
   1   8  11   54.00   17.00
  -1   8 -11   48.37   23.65
   1  -8 -11   35.59    9.41
  -1  -8 -11   42.61   10.65
   1  -8  11   40.70   21.08
  -1   8  11   47.70   10.93
   1   8 -11   31.57   32.21
  -1  -8 -11   45.20   15.00
  -1   8 -12   26.09    5.70
   1  -8 -12   33.03   18.55
  -1  -8  12   23.68   18.33
   1   8  12   37.54   16.41
  -1   8 -12  127.85   34.75
   1  -8 -12   25.84    7.48
  -1  -8 -12   32.87    8.72
   1  -8  12   34.72   16.63
  -1   8  12   38.00    8.92
  -1  -8 -12   29.33   11.96
   1   9   0  121.33   31.67
   1   9   0  165.79   23.47
  -1   9   0   49.29   30.21
   1   9   1  137.74   24.20
   1   9   1  147.99   25.92
  -1   9  -1  181.30   30.47
   1   9  -1  207.08   49.19
   1   9  -1  176.91   26.61
  -1   9   1  209.84   31.23
   1   9   2  169.22   24.94
  -1   9  -2  163.80   28.86
  -1   9   2  176.27   21.43
   1   9  -2  185.65   29.75
   1   9  -2  157.65   25.79
  -1  -9   3  391.32   76.51
   1   9   3  510.49   53.21
  -1   9  -3  408.30   72.13
  -1   9   3  534.78   48.97
   1   9  -3  449.10   55.99
   1   9  -3  566.22  102.87
   1  -9  -4   12.66   10.70
  -1  -9   4   21.22   18.12
  -1   9  -4   28.50   16.24
  -1  -9  -4   -0.93    7.39
  -1   9   4   24.24   14.81
   1   9  -4   16.50   17.82
   1   9  -4   23.05   15.08
  -1  -9  -4   13.30    7.56
   1  -9  -5   36.36   24.84
  -1  -9   5   47.84   25.17
   1   9   5   58.22   15.15
  -1   9  -5   66.96   21.53
   1  -9  -5   48.94   11.38
  -1  -9  -5   35.56   10.70
  -1   9   5   57.10   16.53
   1   9  -5   56.31   20.28
  -1  -9  -5   42.73   10.80
   1  -9  -6   55.09   26.20
  -1  -9   6   59.28   42.04
   1   9   6   75.10   15.97
  -1   9  -6   64.03   22.72
   1  -9  -6   57.23   12.14
  -1  -9  -6   49.73   11.57
  -1   9   6   68.44   11.81
   1   9  -6   55.38   20.69
  -1  -9  -6   53.95   11.19
   1  -9  -7  167.04   36.60
  -1  -9   7  138.95   56.85
   1   9   7  189.70   23.27
  -1   9  -7  141.64   47.19
   1  -9  -7  133.79   17.01
  -1  -9  -7  130.68   16.89
  -1   9   7  161.46   17.69
   1   9  -7  161.34   56.91
  -1  -9  -7  124.09   16.53
   1  -9  -8   57.18   24.16
  -1  -9   8   53.66   23.22
   1   9   8   72.84   14.63
  -1   9  -8   63.46   25.43
   1  -9  -8   57.23   10.44
  -1  -9  -8   48.82   10.54
  -1   9   8   64.43   11.04
   1   9  -8   42.01   22.25
  -1  -9  -8   54.30   10.00
   1  -9  -9   35.77   11.07
  -1  -9   9   28.66   17.70
   1   9   9   36.24   10.95
  -1   9  -9   21.99   19.17
   1  -9  -9   30.63    7.64
  -1  -9  -9   26.16    8.01
  -1   9   9   42.21    8.63
   1   9  -9   12.14   15.38
  -1  -9  -9   24.25    7.38
   1  10   0   36.64   12.10
   1  10   0   25.77   15.28
  -1  10   0   28.32   18.32
   1  10   1   15.43    9.50
   1  10   1    2.02    7.67
  -1  10  -1    7.48   22.76
   1  10  -1    5.42    8.82
  -1  10   1    9.51    9.60
   1  10  -1    3.17   10.94
   1  10   2   78.52   16.96
   1  10   2   60.33   12.65
  -1  10  -2   77.96   21.48
   1  10  -2   41.76   20.22
  -1  10   2   68.25   14.55
   1  10  -2   73.14   17.82
   1  10   3  105.72   30.22
   1  10   3   81.86   13.44
  -1  10  -3   81.98   22.23
  -1  10   3   84.07   15.68
   1  10  -3   74.81   18.44
   1  10   4   76.25   21.92
   1  10   4   80.32   13.03
  -1  10  -4   74.09   21.01
  -1  10   4   97.33   14.76
   1  10  -4   58.23   17.18
   1  10   5   27.86    9.61
   1  10   5   31.22    8.69
  -1  10  -5   29.07   22.71
  -1  10   5   30.28    9.98
   1  10  -5   16.56   22.83
  -2   0   0 1887.71  160.25
   2   0   0 1983.71  168.91
  -2   0   0 1977.14  180.74
   2   0   0 1810.03  169.96
  -2   0   0 2112.69  207.38
   2   0   0 1920.33  180.82
  -2   0   0 1974.51  175.85
   2   0   0 1988.80  207.83
  -2   0  -1   53.77    4.17
   2   0  -1   47.12    4.67
   2   0   1   51.98    5.70
  -2   0  -1   49.22    6.54
   2   0   1   51.90   11.01
   2   0  -1   59.83    6.08
  -2   0  -1   60.77   15.05
   2   0   1   61.46    9.09
   2   0  -1   49.69    9.43
  -2   0  -1   52.14    3.04
   2   0   1   55.87    4.69
   2   0  -1   54.89    9.50
  -2   0   2 2722.27  277.57
   2   0  -2 2837.02  295.44
   2   0   2 2860.47  290.00
  -2   0   2 2789.26  280.19
  -2   0  -2 2966.80  324.08
   2   0   2 2734.65  309.01
  -2   0  -2 3292.93  385.88
  -2   0   2 2974.06  325.68
   2   0   2 3148.10  363.08
   2   0  -2 3483.56  358.35
  -2   0  -2 2747.54  269.56
  -2   0   2 2369.40  271.06
   2   0  -2 2938.09  353.63
  -2   0  -2 2993.99  337.37
   2   0  -2 2404.69  224.54
  -2   0   3 1953.03  171.50
   2   0  -3 1989.02  191.74
   2   0   3 1968.54  165.53
  -2   0   3 1976.37  168.63
   2   0  -3 2035.47  178.58
  -2   0  -3 2431.08  252.58
   2   0   3 1901.75  192.18
  -2   0  -3 2310.44  248.21
   2   0   3 2347.13  274.21
  -2   0   3 2044.38  198.39
   2   0  -3 2169.74  180.57
  -2   0  -3 2053.28  174.85
   2   0   3 1677.55  139.91
  -2   0   3 2238.08  221.45
   2   0  -3 1916.57  216.41
   2   0   3 1881.10  166.49
  -2   0   3 1607.33  138.30
  -2   0  -3 2132.97  230.93
   2   0  -3 1926.94  172.87
  -2   0  -4 1007.50   68.62
  -2   0   4  995.47   77.08
   2   0  -4 1044.14   79.24
  -2   0   4 1021.15   63.83
   2   0  -4 1151.02   78.24
  -2   0  -4 1295.41  120.98
   2   0   4  987.83  103.83
  -2   0  -4 1155.06  138.82
   2   0   4 1076.87  112.30
  -2   0   4 1122.83   84.67
   2   0  -4 1108.61   73.26
   2   0   4 1046.42   65.11
  -2   0   4 1157.54  100.27
   2   0  -4 1032.78  134.15
   2   0   4  911.76   67.00
   2   0   4  935.28   70.25
  -2   0   4 1246.81   95.96
  -2   0  -4 1161.55  125.05
   2   0  -4  984.65   79.67
  -2   0  -5 4403.17  535.15
  -2   0   5 4108.80  498.78
   2   0  -5 4055.43  515.15
  -2   0   5 4089.86  459.37
   2   0  -5 2879.85  358.08
  -2   0  -5 4962.46  646.14
   2   0   5 3701.16  509.28
  -2   0   5 4151.97  529.13
  -2   0  -5 4499.97  649.79
   2   0   5 3903.23  592.81
   2   0   5 3819.19  427.95
  -2   0   5 4226.69  580.52
   2   0   5 3818.84  469.66
   2   0  -5 4549.05  679.98
   2   0   5 3551.08  456.18
  -2   0   5 3280.94  420.63
  -2   0  -5 4427.81  678.40
   2   0  -5 3904.68  553.37
  -2   0  -6 2347.86  215.63
  -2   0   6 2456.72  234.08
   2   0  -6 2282.76  234.30
  -2   0  -6 2791.67  292.78
   2   0   6 2097.83  238.97
   2   0  -6 2496.34  225.47
  -2   0   6 1704.12  196.07
  -2   0  -6 2619.28  317.98
   2   0   6 2195.25  296.09
   2   0   6 1964.08  172.80
  -2   0   6 2437.94  274.57
   2   0   6 2048.23  194.16
   2   0  -6 2644.55  345.00
   2   0   6 2077.21  216.28
  -2   0   6 1880.53  199.84
  -2   0  -6 2605.97  321.15
   2   0  -6 2246.39  283.99
  -2   0   7   34.62    8.78
  -2   0  -7   35.28    4.50
   2   0  -7   35.66    8.28
   2   0  -7   43.50    5.75
  -2   0  -7   42.32   16.41
   2   0   7   25.45   10.41
   2   0  -7   38.11    5.86
  -2   0   7   32.65    9.56
  -2   0  -7   36.52   16.46
   2   0   7   28.96   18.98
  -2   0   7   35.95   11.72
   2   0  -7   47.93   20.09
   2   0   7   35.30    7.83
  -2   0   7   27.49    5.95
  -2   0  -7   38.81   18.42
   2   0  -7   34.70   20.26
  -2   0   8  905.25   67.82
  -2   0  -8 1037.36   80.15
   2   0  -8  911.26   80.31
  -2   0  -8 1136.78  117.25
   2   0   8  703.33   89.94
  -2   0  -8  901.43  116.59
   2   0   8  820.75  121.90
  -2   0   8  973.13   97.34
   2   0  -8 1001.02  132.73
   2   0   8  877.96   77.35
  -2   0   8  818.60   68.28
  -2   0  -8 1073.82  134.61
   2   0  -8  927.59  133.95
  -2   0   9   18.13    5.61
  -2   0  -9   18.47    4.58
   2   0  -9   23.87    8.57
  -2   0  -9   17.07   13.43
   2   0   9   15.64    8.78
  -2   0  -9   19.94   11.95
   2   0   9   15.90   20.16
  -2   0   9   15.47   18.87
   2   0  -9   14.79   32.59
   2   0   9   17.78    8.33
  -2   0   9   16.91    6.30
  -2   0  -9   12.50   20.69
   2   0  -9   14.27   15.55
  -2   0 -10  638.73   46.07
   2   0 -10  647.60   61.43
   2   0  10  520.17   55.49
   2   0  10  497.11   98.93
   2   0 -10  756.50  111.13
  -2   0  10  613.17   52.53
  -2   0 -10  749.69  113.06
   2   0 -10  669.45   93.11
  -2   0 -11 1310.24  133.82
   2   0 -11 1183.29  131.33
   2   0  11  963.26  254.94
   2   0 -11 1447.42  220.70
  -2   0 -11 1383.05  300.22
   2   0 -11 1294.44  193.70
   2   0 -12    0.75   11.47
   2   0  12   18.82   36.05
   2   0 -12   97.46   26.85
  -2   0 -12   26.94   39.83
   2   0 -12    2.53   22.97
   2   0 -13  202.51   31.42
   2   0  13  134.57   52.79
  -2   0 -13  218.32   61.26
   2   0 -13  239.28   59.84
   2   0 -14  260.49   54.38
   2   0  14  155.00   55.81
  -2   0  14  155.51   55.25
  -2   0 -14  281.66   68.11
   2   0 -14  292.10  101.58
   2   0 -15   45.66   27.11
   2   0  15   42.81   29.34
  -2   0  15   37.29   28.19
  -2   0 -15   54.64   36.34
   2   0 -15   45.49   25.17
   2   0 -16 1463.62  156.60
   2   0  16 1023.20  183.58
  -2   0  16 1028.60  173.05
  -2   0 -16 1836.24  260.90
   2   0 -16 1255.60  176.62
   2   0 -17   94.19   16.10
   2   0  17   64.62   22.19
  -2   0  17   46.48   30.40
  -2   0 -17   84.13   29.09
   2   0 -17   67.01   23.78
   2   0 -18  192.67   30.25
  -2   0 -18  195.99   37.92
  -2  -1   0 1995.16  167.88
   2   1   0 1959.56  173.41
  -2   1   0 2261.00  204.02
   2  -1   0 2347.08  207.28
  -2   1   0 2079.95  189.68
   2  -1   0 1979.11  193.41
  -2  -1   0 2133.12  215.61
   2   1   0 2047.54  206.19
  -2   1   0 2288.16  234.88
   2  -1   0 2343.65  221.32
  -2  -1   0 1885.10  205.49
   2   1   0 2010.63  220.39
  -2  -1   0 1946.96  174.18
   2   1   0 1817.60  175.62
  -2   1   0 2149.29  198.21
   2  -1   0 2039.43  215.86
   2   1   0 2011.72  170.42
  -2   1   0 2563.34  226.99
  -2  -1   1 1611.48  125.49
  -2   1  -1 1606.82  132.08
   2   1   1 1271.22   98.38
   2  -1  -1 1686.28  135.06
  -2   1  -1 1532.94  127.07
  -2  -1   1 1472.76  119.37
   2  -1  -1 1567.68  135.98
   2   1   1 1578.73  150.38
  -2   1  -1 1608.45  165.58
  -2  -1   1 1712.69  163.15
   2   1   1 1464.37  138.62
  -2  -1   1 1472.80  119.52
  -2   1  -1 1576.59  115.04
   2   1   1 1533.27  126.26
   2  -1  -1 1518.94  147.50
  -2   1  -1 1457.13  113.08
   2   1   1 1521.30  128.84
  -2  -1  -1 1622.37  120.36
  -2   1   1 1681.64  134.82
   2   1  -1 1545.14  126.06
   2  -1   1 1604.20  126.93
  -2   1   1 1442.73  115.39
  -2  -1  -1 1592.37  141.17
   2  -1   1 1723.53  167.85
   2   1  -1 1770.72  143.56
  -2   1   1 1773.75  145.77
  -2  -1  -1 1630.83  185.05
   2  -1   1 1609.19  150.79
   2   1  -1 1509.56  128.85
  -2  -1  -1 1698.93  135.65
   2   1  -1 1675.00  152.25
  -2   1   1 1431.58  129.02
   2  -1   1 1552.67  130.17
  -2   1   1 1565.51  127.44
  -2  -1   2 2527.94  243.93
   2  -1  -2 2610.54  269.26
  -2  -1   2 2282.23  224.60
  -2   1  -2 2484.91  272.44
   2  -1  -2 2933.78  322.74
   2   1   2 2521.20  278.60
  -2   1  -2 2775.93  321.83
  -2  -1   2 2517.10  285.12
   2   1   2 2597.53  316.85
   2  -1  -2 3226.26  300.52
   2   1   2 2339.30  241.69
  -2  -1   2 2997.27  322.56
   2  -1  -2 2559.19  309.85
  -2   1  -2 3008.03  314.76
   2   1   2 2664.97  297.72
   2   1  -2 2459.96  247.37
  -2   1   2 2627.64  266.87
  -2  -1  -2 2755.69  258.56
   2  -1   2 2571.48  265.48
  -2   1   2 2578.61  255.97
   2  -1   2 2574.50  283.80
  -2  -1  -2 2651.27  293.21
   2   1  -2 2920.51  288.92
  -2   1   2 2636.99  272.05
  -2  -1  -2 2978.60  349.97
   2  -1   2 2529.29  302.23
   2   1  -2 2379.03  251.10
  -2  -1  -2 3186.10  326.11
   2   1  -2 2498.90  288.36
   2   1  -2 2635.69  258.32
  -2   1   2 2491.66  265.18
  -2  -1  -2 2775.20  300.02
   2   1  -2 2585.04  237.48
  -2  -1   3 2556.67  240.25
   2  -1  -3 2493.00  250.17
  -2  -1   3 2327.09  204.45
   2  -1  -3 2357.27  235.94
  -2   1  -3 2813.93  290.30
   2   1   3 2383.81  261.76
  -2   1  -3 2797.58  317.90
   2   1   3 2932.10  328.42
  -2  -1   3 2688.26  291.82
   2  -1  -3 2560.93  219.49
   2   1   3 2247.44  217.30
  -2  -1   3 2589.59  265.05
   2  -1  -3 2493.00  303.87
   2   1   3 2020.40  230.84
  -2   1  -3 2425.26  263.38
   2  -1  -3 2569.98  266.73
  -2  -1  -3 2422.91  216.22
  -2   1   3 2262.75  224.21
   2   1  -3 2352.60  233.57
  -2  -1  -3 2312.68  208.59
   2  -1   3 2377.97  229.58
  -2   1   3 2467.47  233.06
  -2  -1  -3 2608.51  281.64
   2  -1   3 2232.06  244.72
  -2   1   3 2418.79  229.38
  -2  -1  -3 2879.12  359.22
   2  -1   3 2341.31  286.21
   2   1  -3 2622.28  252.56
  -2  -1  -3 2215.96  239.37
   2   1  -3 2214.09  283.41
  -2   1   3 2112.85  240.31
  -2  -1  -3 2455.34  262.21
   2   1  -3 2679.38  242.20
  -2  -1   4 1652.86  128.01
   2  -1  -4 1545.46  132.24
   2  -1  -4 1536.27  126.32
  -2   1  -4 1689.34  147.50
   2   1   4 1431.85  138.89
  -2   1  -4 1749.46  176.67
   2   1   4 1727.96  172.28
   2   1   4 1364.95  114.72
  -2  -1   4 1505.13  133.39
   2  -1  -4 1568.15  174.79
   2   1   4 1312.74  124.73
  -2   1  -4 1365.88  153.28
   2  -1  -4 1297.86  117.13
  -2  -1  -4 1372.47  101.63
  -2   1   4 1445.00  119.41
   2   1  -4 1464.60  123.90
  -2   1   4 1417.81  109.52
  -2  -1  -4 1644.90  152.98
   2  -1   4 1330.81  129.14
   2   1  -4 1699.24  122.21
  -2   1   4 1512.92  115.61
  -2  -1  -4 1807.90  185.29
   2  -1   4 1384.08  162.95
  -2   1   4 1345.03  101.97
   2   1  -4 1602.00  127.68
  -2  -1  -4 1502.00  135.40
   2   1  -4 1737.00  187.94
   2   1  -4 1446.24  147.01
  -2   1   4 1346.01  127.85
  -2  -1  -4 1466.15  142.77
   2   1  -4 1482.86  110.50
  -2   1  -515884.27 4151.24
  -2  -1   515565.63 4058.31
   2  -1  -517162.68 4607.26
   2  -1  -516257.33 4279.12
  -2   1  -517860.89 4779.11
   2   1   514422.00 4008.02
  -2   1  -520199.29 5715.35
   2   1   517655.53 4972.15
   2   1   514489.09 3857.03
  -2  -1   515151.27 4092.54
   2  -1  -516814.86 4980.42
   2   1   515477.51 4240.00
   2   1   514162.23 3940.24
  -2   1  -517761.19 5031.91
   2  -1  -514128.50 3904.00
  -2  -1  -515697.02 3969.24
  -2   1   517182.56 4529.33
   2   1  -516119.45 4333.84
  -2   1   515329.59 3919.35
  -2  -1  -518141.41 4929.55
   2  -1   514488.07 4011.41
  -2   1   513865.63 3606.18
  -2  -1  -519602.14 5505.85
   2  -1   514713.20 4343.52
  -2   1   517000.97 4341.32
   2   1  -515578.23 4102.92
   2   1  -517140.29 4944.39
   2   1  -515737.30 4435.13
  -2   1   515690.64 4390.87
  -2  -1  -515397.17 4401.43
   2   1  -515113.16 3910.74
  -2   1  -6 2129.04  206.84
  -2  -1   6 1989.32  179.68
   2  -1  -6 2019.83  217.94
   2  -1  -6 2166.31  198.31
  -2   1  -6 2203.80  217.12
   2   1   6 1593.35  200.37
  -2  -1   6 2092.26  218.28
  -2   1  -6 1948.30  241.81
   2   1   6 1861.88  235.53
   2   1   6 1731.99  164.59
  -2  -1   6 1894.30  194.70
   2   1   6 1598.38  193.58
   2  -1  -6 2132.97  318.06
   2   1   6 1928.21  212.46
  -2   1  -6 2168.75  263.65
   2  -1  -6 2185.50  267.39
  -2  -1  -6 2167.00  185.75
  -2   1   6 1876.46  173.86
   2   1  -6 2004.34  216.95
  -2  -1  -6 2208.21  231.78
   2  -1   6 1901.35  230.05
  -2  -1  -6 2179.44  304.56
  -2   1   6 1751.33  160.01
   2  -1   6 1775.26  251.45
  -2   1   6 1691.03  146.40
  -2   1   6 1562.08  190.74
  -2   1   6 1860.69  212.28
   2   1  -6 2376.41  300.33
  -2  -1  -6 1882.98  259.42
  -2  -1   7 2189.57  209.92
  -2   1  -7 2238.54  211.72
   2  -1  -7 2268.54  233.74
   2  -1  -7 2400.60  229.24
  -2   1  -7 2458.18  252.74
   2   1   7 1807.22  211.31
   2  -1  -7 2374.65  230.51
  -2  -1   7 1748.44  204.57
  -2   1  -7 2306.19  265.46
   2   1   7 1892.30  256.56
   2   1   7 1717.10  175.42
  -2  -1   7 2074.14  223.24
   2   1   7 1775.58  206.10
   2  -1  -7 2419.20  324.78
   2   1   7 2197.35  256.63
  -2   1  -7 2366.80  311.30
   2  -1  -7 2366.07  280.82
  -2  -1  -7 2226.56  198.92
  -2   1   7 2228.33  214.49
   2   1  -7 2267.16  259.00
  -2  -1  -7 2493.61  272.02
   2  -1   7 1906.45  219.15
  -2  -1  -7 2432.54  307.67
   2  -1   7 1817.69  281.23
  -2   1   7 1723.05  219.60
   2   1  -7 2494.97  388.68
  -2   1   7 1870.51  215.48
   2   1  -7 2414.79  300.93
  -2  -1  -7 2207.63  319.28
  -2  -1   8  107.39   10.62
  -2   1  -8  121.10    9.84
   2  -1  -8  110.52   13.93
  -2   1  -8  121.08   14.05
   2   1   8  120.50   17.17
   2  -1  -8  104.38   13.98
  -2   1  -8  122.98   21.07
  -2  -1   8  107.45   33.49
   2   1   8   83.13   26.84
  -2  -1   8  119.39   14.62
   2  -1  -8  163.90   34.80
   2   1   8  128.54   20.83
  -2   1  -8  118.51   48.70
   2  -1  -8  119.04   23.88
  -2   1   8  123.59   16.58
   2   1  -8  117.44   24.13
  -2  -1  -8  124.00   18.07
   2  -1   8   98.44   16.01
  -2  -1  -8  125.21   27.37
   2  -1   8   80.40   34.97
  -2   1   8   91.26   20.11
   2   1  -8  154.24   33.53
  -2   1   8  102.82   16.91
   2   1  -8  131.16   28.75
  -2  -1  -8  114.49   43.54
  -2   1  -9  457.53   37.75
   2  -1  -9  437.14   39.48
  -2   1  -9  500.78   40.97
   2   1   9  385.56   42.31
  -2   1  -9  556.98   57.65
  -2  -1   9  332.35   51.80
   2   1   9  352.61   60.59
  -2  -1   9  414.53   38.25
   2  -1  -9  540.14   82.03
   2   1   9  345.25   50.45
  -2   1  -9  498.77  117.97
   2  -1  -9  481.87   62.61
  -2   1   9  411.11   29.55
   2   1  -9  451.63   59.13
  -2  -1  -9  491.30   47.36
   2  -1   9  373.40   54.97
  -2  -1  -9  556.91   94.95
   2  -1   9  322.73   75.30
  -2   1   9  367.57   48.28
   2   1  -9  514.02   78.00
  -2   1   9  446.59   46.41
   2   1  -9  509.69   73.47
  -2  -1  -9  449.75   67.51
  -2   1 -10  112.31   11.28
   2  -1 -10  132.90   26.81
  -2   1 -10  105.78   14.63
  -2  -1  10   80.50   39.30
   2   1  10   79.02   30.45
   2  -1 -10  128.93   40.09
  -2   1 -10  113.93   40.90
   2  -1 -10  166.94   51.54
   2   1 -10  106.99   18.49
   2  -1  10   77.75   14.37
   2  -1  10   74.11   39.74
   2   1 -10  110.82   37.53
   2   1 -10  111.06   36.01
  -2  -1 -10   99.45   33.98
   2   1 -10   84.83   10.51
  -2   1 -11  395.90   31.09
   2  -1 -11  431.69   61.64
   2   1  11  285.03   64.21
  -2   1 -11  468.76   90.66
   2  -1 -11  545.99  110.94
   2   1 -11  381.48   44.84
  -2  -1 -11  388.14   29.42
   2  -1  11  308.54   35.05
   2  -1  11  286.19   80.50
   2   1 -11  419.55  119.54
   2   1 -11  471.93  125.46
  -2  -1 -11  408.65   77.69
  -2   1 -12  188.24   26.01
   2  -1 -12  173.00   41.70
   2   1  12  139.85   44.91
  -2   1 -12  206.56   64.25
   2  -1 -12  207.22   61.17
   2   1 -12  174.73   28.71
  -2  -1 -12  171.26   15.84
   2  -1  12  128.63   56.91
   2   1 -12  215.80   56.89
  -2  -1 -12  198.00   53.92
   2   1 -12  198.08   52.32
  -2   1 -13  146.56   18.10
   2  -1 -13  153.03   25.36
   2   1  13  128.51   41.77
  -2   1 -13  176.24   96.86
   2  -1 -13  133.50   37.63
   2   1 -13  136.46   26.15
  -2  -1 -13  124.21   13.26
   2  -1  13   97.08   84.54
  -2   1  13   92.26   44.66
   2   1 -13  197.71   53.74
  -2  -1 -13  191.19   51.92
   2   1 -13  148.67   49.47
  -2   1 -14   56.57   12.34
   2  -1 -14   57.88   17.64
   2   1  14   48.74   31.65
  -2   1 -14  263.15   67.37
   2  -1 -14   58.48   28.58
   2   1 -14   58.53   18.90
   2  -1  14   58.66   57.73
  -2   1  14   31.12   33.38
  -2  -1 -14  170.18   41.42
   2   1 -14   60.45   36.70
  -2   1 -15  237.30   24.59
   2  -1 -15  261.37   33.40
   2   1  15  157.12   67.66
  -2  -1  15  161.44   53.38
  -2   1 -15  304.58   71.40
   2  -1 -15  217.44   53.58
   2   1 -15  301.67   55.78
   2  -1  15  167.00   58.64
  -2   1  15  185.58   55.65
   2   1 -15  290.97   65.71
  -2  -1 -15  247.98   81.58
   2  -1 -16   79.91   15.99
   2   1  16   46.84   22.12
  -2  -1  16   55.84   27.05
  -2   1 -16   97.22   41.03
   2  -1 -16   76.81   27.78
   2   1 -16   85.30   31.36
   2  -1  16   53.25   32.14
  -2   1  16   46.80   36.37
   2   1 -16   56.70   39.22
  -2  -1 -16   87.02   30.49
   2  -1 -17  599.19   69.74
  -2   1 -17  767.25  109.54
   2  -1 -17  432.70   74.66
   2   1 -17  622.04   57.86
   2  -1  17  417.12   80.51
  -2   1  17  393.63   61.48
  -2  -1 -17  628.35   85.05
   2   1 -17  454.76   64.36
   2  -1 -18  137.13   14.60
  -2   1 -18  177.93   32.78
   2   1 -18  169.49   18.39
   2  -1  18  116.87   23.97
  -2  -1 -18  196.04   33.65
  -2  -2   0   23.54    1.39
  -2   2   0   22.08    5.27
   2  -2   0   32.13    4.94
  -2   2   0   24.79    4.40
   2  -2   0   25.64    6.64
  -2   2   0   27.18    3.98
   2  -2   0   27.85    5.11
  -2  -2   0   27.41   11.14
   2   2   0   16.46    6.15
  -2   2   0   25.78    5.37
   2   2   0   27.20    5.94
   2   2   0   24.73    5.28
  -2  -2   0   26.04    2.26
   2  -2   0   30.03    3.27
  -2  -2   1 4398.26  527.80
  -2   2  -1 4185.63  575.60
   2  -2  -1 5219.15  665.80
   2   2   1 4251.05  491.34
  -2   2  -1 4334.39  560.66
   2  -2  -1 3967.26  554.32
  -2  -2   1 3952.60  525.27
   2   2   1 4166.21  573.08
  -2   2  -1 4960.44  654.14
   2  -2  -1 4246.59  534.56
  -2  -2   1 4299.25  626.60
   2   2   1 3541.40  514.96
  -2   2  -1 4066.86  521.44
  -2  -2   1 5002.32  680.37
   2   2   1 4317.10  579.59
   2   2   1 4238.65  615.43
  -2   2  -1 4818.85  626.68
   2  -2  -1 4665.87  585.26
  -2  -2   1 4009.33  490.67
  -2  -2  -1 4038.30  461.47
   2   2  -1 4277.57  531.19
  -2   2   1 5046.78  672.48
   2  -2   1 4356.21  561.31
  -2   2   1 4518.15  583.30
   2  -2   1 4273.84  588.59
   2   2  -1 4448.32  568.14
   2  -2   1 4086.61  606.90
  -2  -2  -1 4276.97  636.22
   2   2  -1 4882.55  670.81
  -2  -2  -1 3957.58  555.58
   2   2  -1 4554.37  616.61
   2   2  -1 4708.21  609.75
  -2   2   1 4057.83  570.97
  -2  -2  -1 4918.14  625.55
  -2  -2   2 6822.25 1083.77
   2  -2  -2 8303.11 1367.38
  -2   2  -2 6453.51 1098.89
  -2   2  -2 8009.99 1353.11
   2  -2  -2 7178.46 1222.36
  -2  -2   2 6334.88 1038.79
   2   2   2 6617.28 1142.71
  -2   2  -2 7961.30 1363.24
   2   2   2 6658.03 1196.31
  -2  -2   2 7681.16 1385.22
   2   2   2 7308.40 1217.30
  -2  -2   2 7030.76 1178.65
   2  -2  -2 8367.75 1505.60
  -2   2  -2 8383.22 1389.03
   2   2   2 6665.91 1204.91
   2  -2  -2 6492.60 1075.82
  -2   2   2 7764.31 1286.08
   2   2  -2 7114.62 1174.12
   2  -2   2 6830.42 1143.19
  -2   2   2 7113.16 1169.84
   2  -2   2 6832.93 1220.01
   2  -2   2 6951.56 1329.78
  -2  -2  -2 7265.97 1407.68
   2   2  -2 7004.34 1168.99
  -2  -2  -2 8019.84 1392.74
   2   2  -2 9690.44 1726.60
   2   2  -2 5551.46  917.67
  -2   2   2 6471.58 1162.08
  -2  -2  -2 5759.92  982.00
   2   2  -2 6723.06 1120.89
  -2  -2   3 1511.94  118.34
   2  -2  -3 1460.39  141.03
  -2  -2   3 1715.36  113.66
  -2  -2   3 1369.10   96.08
  -2   2  -3 1690.29  144.77
   2  -2  -3 1640.06  146.12
   2   2   3 1454.02  138.69
  -2   2  -3 1763.41  164.01
   2   2   3 1923.07  184.51
  -2  -2   3 1861.10  189.23
   2   2   3 1474.37  128.01
  -2  -2   3 1520.40  133.73
   2  -2  -3 1770.31  189.76
  -2   2  -3 1429.68  142.06
   2   2   3 1697.89  191.22
   2  -2  -3 1413.57  125.00
   2   2  -3 1431.27  129.59
  -2   2   3 1447.93  126.56
   2  -2   3 1550.13  130.25
  -2   2   3 1568.88  130.47
   2  -2   3 1577.88  151.71
   2  -2   3 1495.45  175.04
  -2  -2  -3 1717.09  188.06
   2   2  -3 1624.54  138.62
  -2  -2  -3 2024.06  221.21
   2   2  -3 1743.09  174.77
   2   2  -3 1953.12  181.75
  -2   2   3 1460.43  174.38
  -2  -2  -3 1516.02  139.68
   2   2  -3 1654.26  144.90
  -2  -2   4  355.00   19.89
   2  -2  -4  350.35   25.48
  -2   2  -4  419.00   27.10
   2  -2  -4  397.60   27.56
   2   2   4  353.95   29.62
  -2   2  -4  413.83   34.65
   2   2   4  353.09   34.88
   2   2   4  309.90   27.50
  -2  -2   4  431.49   27.87
   2  -2  -4  405.06   47.13
  -2   2  -4  412.28   37.62
   2   2   4  334.18   35.70
   2  -2  -4  275.81   29.12
   2   2  -4  328.26   22.33
  -2   2   4  335.15   22.94
  -2   2   4  350.33   24.73
   2  -2   4  327.51   28.45
  -2  -2  -4  401.19   37.39
   2  -2   4  359.57   49.14
  -2  -2  -4  405.13   62.89
   2   2  -4  376.58   24.54
  -2  -2  -4  377.98   36.45
   2   2  -4  353.61   37.39
   2   2  -4  349.87   28.58
  -2   2   4  305.58   33.89
  -2  -2  -4  309.46   27.18
   2   2  -4  342.02   19.78
  -2   2  -5 1916.66  182.02
  -2  -2   5 1849.15  168.07
   2  -2  -5 1925.35  188.94
  -2   2  -5 2027.66  194.26
   2  -2  -5 2278.42  235.95
   2   2   5 1722.61  189.79
  -2   2  -5 2360.23  250.03
   2   2   5 1824.65  179.62
  -2  -2   5 1888.32  186.08
   2  -2  -5 2374.53  290.20
  -2   2  -5 2024.91  231.22
   2   2   5 1786.37  217.84
   2  -2  -5 2171.84  226.64
   2   2  -5 1857.60  181.58
  -2   2   5 1850.00  176.10
  -2   2   5 1891.16  168.73
  -2  -2  -5 2283.41  247.80
   2  -2   5 1741.50  211.55
  -2  -2  -5 1940.17  241.69
   2  -2   5 1640.29  242.03
   2   2  -5 1989.74  191.01
   2   2  -5 2254.64  280.16
  -2   2   5 1786.58  236.52
  -2  -2  -5 1672.13  208.32
   2   2  -5 2061.03  184.60
  -2   2  -6  264.07   19.86
   2  -2  -6  257.73   21.34
  -2   2  -6  275.74   20.34
   2  -2  -6  316.87   32.03
   2   2   6  240.56   26.70
  -2   2  -6  323.29   32.93
   2   2   6  316.66   56.46
   2   2   6  248.02   19.84
  -2  -2   6  238.57   29.01
   2   2   6  223.16   30.04
   2  -2  -6  331.17   48.27
  -2   2  -6  255.38   52.00
   2   2   6  257.27   53.68
   2  -2  -6  247.89   27.06
  -2   2   6  229.55   22.96
   2   2  -6  253.00   21.73
  -2  -2  -6  324.85   34.12
   2  -2   6  229.38   24.51
  -2  -2  -6  307.81   40.37
   2  -2   6  223.14   48.87
   2   2  -6  304.70   46.71
   2   2  -6  300.00   36.44
  -2   2   6  235.00   31.26
  -2  -2  -6  268.47   52.48
   2   2  -6  277.16   21.71
  -2   2  -7  954.53   73.13
   2  -2  -7  941.23   80.32
  -2   2  -7 1007.10   80.21
   2  -2  -7 1204.31  109.89
   2   2   7  877.13   88.74
   2  -2  -7 1122.57   91.72
  -2  -2   7  918.21   95.81
  -2   2  -7 1322.91  123.67
   2   2   7  898.96  109.01
   2   2   7  899.34   81.16
  -2  -2   7  897.20   88.65
   2   2   7  766.66  117.23
   2  -2  -7 1242.36  151.26
   2   2   7  764.82   90.43
  -2   2  -7 1142.97  138.97
   2  -2  -7  889.05   92.59
  -2   2  -7 1023.89   82.08
  -2   2   7  936.16   71.97
   2   2  -7  907.78   82.16
   2  -2   7  859.40  101.76
  -2  -2  -7 1158.00  161.70
   2  -2   7  819.40  135.29
   2   2  -7 1041.13  137.15
  -2   2   7  945.23  123.56
   2   2  -7 1023.19  119.94
  -2   2   7  852.61  102.44
  -2  -2  -7 1080.16  120.12
   2   2  -7 1017.87   84.59
  -2   2  -8 1230.20   98.29
   2  -2  -8 1139.29  103.38
  -2   2  -8 1225.92  103.58
   2  -2  -8 1489.63  141.41
   2  -2  -8 1190.52  106.59
  -2  -2   8  892.43  107.38
   2   2   8 1072.91  138.51
   2   2   8  978.25   95.22
  -2  -2   8 1660.61  145.89
   2   2   8  901.46  113.44
   2   2   8  994.58  120.07
  -2   2  -8 1297.13  174.42
   2  -2  -8 1067.00  119.97
  -2   2  -8 1276.67  108.69
  -2   2   8 1159.41   94.45
   2   2  -8 1136.82  109.67
   2  -2   8  963.49   99.76
  -2  -2  -8 1358.51  162.68
   2  -2   8  889.63  231.22
   2   2  -8 1694.00  246.66
  -2   2   8 1128.20  199.37
  -2   2   8  855.34  128.61
   2   2  -8 1612.34  222.69
  -2  -2  -8 1310.21  156.29
   2   2  -8 1238.38   99.86
  -2   2  -9  500.05   35.76
   2  -2  -9  461.05   41.07
  -2   2  -9  482.02   37.03
   2  -2  -9  523.19   49.99
   2  -2  -9  527.96   57.03
  -2  -2   9  424.62   65.72
   2   2   9  444.58   65.78
   2   2   9  384.94   37.29
   2   2   9  369.60   75.18
   2  -2  -9  430.78   54.71
   2  -2   9  448.65   43.12
   2  -2   9  326.01  129.85
   2   2  -9  577.85   86.92
  -2   2   9  384.37   50.17
   2   2  -9  592.15  122.24
  -2  -2  -9  561.91   75.95
   2   2  -9  491.76   35.98
  -2   2 -10  419.58   41.74
   2  -2 -10  340.84   34.01
  -2   2 -10  330.54   27.54
  -2  -2  10  277.14   56.47
   2   2  10  316.79   57.66
  -2   2 -10  638.23  124.37
   2  -2 -10  337.74   49.46
  -2  -2 -10  348.97   28.47
   2  -2  10  251.37   78.09
  -2   2  10  244.93   64.50
   2   2 -10  435.16   75.01
   2   2 -10  416.96   74.70
  -2  -2 -10  394.44   68.09
  -2   2 -11 1142.02   97.35
   2  -2 -11 1032.83  102.53
  -2  -2  11  742.61  135.15
   2   2  11  942.76  193.23
  -2   2 -11 1205.33  201.39
   2  -2 -11 1030.87  136.71
  -2  -2 -11 1039.83   89.16
   2  -2  11  710.91  167.49
  -2   2  11  712.99  141.77
   2   2 -11 1200.20  186.98
   2   2 -11 1228.62  193.10
  -2  -2 -11 1236.32  239.23
  -2   2 -12 1355.08  124.65
   2  -2 -12 1343.04  138.28
  -2  -2  12  865.19  167.24
   2   2  12  945.48  191.08
  -2   2 -12 1508.42  254.67
   2  -2 -12 1323.24  180.57
   2   2 -12 1395.20  154.12
  -2  -2 -12 1292.14  117.00
   2  -2  12  874.34  204.35
  -2   2  12  871.78  176.48
   2   2 -12 1663.30  300.71
   2   2 -12 1469.58  239.50
  -2  -2 -12 1199.29  227.60
  -2   2 -13  150.50   27.04
   2  -2 -13  210.01   24.91
   2   2  13  110.43   34.59
  -2   2 -13  234.32   69.83
   2  -2 -13  171.90   41.46
   2   2 -13  153.65   28.79
  -2  -2 -13  148.44   24.96
   2  -2  13  122.21   61.24
  -2   2  13  111.17   49.27
   2   2 -13  193.50   55.05
   2   2 -13  166.68   80.83
  -2  -2 -13  159.94   43.09
  -2   2 -14  148.00   19.22
   2  -2 -14  152.88   22.50
   2   2  14   94.35   31.57
  -2   2 -14  182.75   63.47
   2  -2 -14  153.22   40.87
   2   2 -14  146.12   26.66
   2  -2  14  106.07   54.76
  -2   2  14  109.52   45.35
   2   2 -14  183.60   53.33
   2   2 -14  131.17   48.06
  -2  -2 -14  136.68   41.08
  -2   2 -15  669.39   61.52
   2  -2 -15  650.38   84.92
  -2   2 -15  716.54  190.65
   2  -2 -15  735.32  146.94
   2  -2  15  401.67  157.09
  -2   2  15  410.73  116.74
   2   2 -15  674.53  119.00
  -2  -2 -15  649.52  103.72
  -2   2 -16  197.47   29.89
   2  -2 -16  211.58   33.63
  -2   2 -16  274.79   61.11
   2  -2 -16  163.99   47.56
   2  -2  16  161.56   49.06
  -2   2  16  144.05   36.34
   2   2 -16  235.39   74.92
  -2  -2 -16  239.00   45.78
  -2   2 -17  308.42   27.04
   2  -2 -17  282.36   26.76
  -2   2 -17  430.92   71.38
   2  -2 -17  275.53   37.53
   2   2 -17  373.51   36.13
   2  -2  17  245.36   55.52
  -2   2  17  290.13   42.96
  -2  -2 -17  416.52   56.54
   2   2 -17  239.37   39.02
  -2   2 -18  120.13   48.53
   2  -2  18   70.51   36.34
  -2  -2 -18   74.72   26.50
  -2   3   0  498.73   37.64
   2  -3   0  542.37   36.06
   2   3   0  520.47   24.41
  -2  -3   0  572.35   31.06
  -2   3   0  559.72   44.26
   2  -3   0  489.14   48.52
  -2  -3   0  661.03   95.51
   2   3   0  629.90   58.63
   2  -3   0  573.98   33.41
  -2  -3   0  802.98   89.19
  -2   3   0  555.39   38.70
   2   3   0  671.69   60.39
   2   3   0  553.06   52.18
  -2   3   0  679.05   53.99
  -2  -3   0  585.91   38.14
   2  -3   0  583.78   36.68
  -2   3  -1  151.27   21.07
   2  -3  -1  169.56   12.48
  -2  -3   1  158.45    7.36
  -2   3  -1  164.37   12.89
   2  -3  -1  160.29   15.04
   2  -3  -1  153.58   11.74
  -2  -3   1  197.49   27.29
   2  -3  -1  192.34    9.10
   2   3   1  174.40   16.35
  -2  -3   1  166.22   18.70
  -2   3  -1  158.56   11.15
   2   3   1  184.39   14.13
   2   3   1  143.29   19.44
   2  -3  -1  181.85   12.67
  -2   3   1  147.53   13.19
   2  -3   1  153.11   16.26
  -2   3   1  164.29   12.19
   2  -3   1  161.42   16.95
   2  -3   1  166.33   19.25
  -2  -3  -1  172.14   26.37
   2   3  -1  148.02   13.30
   2  -3   1  160.61    9.02
  -2  -3  -1  230.05   24.62
  -2   3   1  136.28   20.05
   2   3  -1  178.27   16.36
  -2   3   1  141.72   17.51
  -2  -3  -1  146.12    9.51
   2  -3   1  178.82   11.98
  -2  -3   2 2092.21  182.92
  -2   3  -2 1906.71  195.26
   2  -3  -2 2550.23  249.48
  -2  -3   2 1639.73  144.89
  -2   3  -2 2136.44  203.62
   2  -3  -2 2205.58  222.74
  -2  -3   2 1692.24  161.93
  -2  -3   2 2320.62  273.90
   2   3   2 1941.97  204.45
  -2  -3   2 2319.44  236.41
   2   3   2 2081.42  204.30
  -2   3  -2 2201.02  184.93
   2   3   2 2038.56  272.11
   2  -3  -2 1979.68  188.01
   2   3  -2 1934.72  183.08
  -2   3   2 2167.22  209.08
   2  -3   2 2086.72  197.32
  -2   3   2 2087.78  199.58
   2  -3   2 1960.91  208.01
   2  -3   2 2106.58  254.32
  -2  -3  -2 2023.23  246.89
   2   3  -2 2131.80  206.54
   2  -3   2 2103.02  194.69
  -2   3   2 2256.81  246.36
  -2  -3  -2 2138.56  241.73
   2   3  -2 2190.26  226.27
  -2   3   2 1860.60  222.61
   2   3  -2 2397.51  262.19
  -2  -3  -2 2284.79  217.24
  -2  -3   3  374.97   22.08
  -2   3  -3  360.70   30.95
   2  -3  -3  450.52   30.54
  -2   3  -3  388.84   26.76
   2  -3  -3  439.69   33.23
  -2  -3   3  447.41   50.80
  -2  -3   3  429.04   35.42
   2   3   3  360.04   26.68
  -2   3  -3  451.32   33.58
   2   3   3  433.88   46.72
   2  -3  -3  458.09   41.44
   2   3  -3  364.27   23.33
  -2   3   3  396.51   27.17
   2  -3   3  409.77   27.89
  -2   3   3  369.46   33.81
   2  -3   3  373.50   42.46
   2  -3   3  386.96   53.70
   2   3  -3  412.66   37.51
   2  -3   3  385.89   25.37
  -2  -3  -3  465.31   50.49
  -2   3   3  364.81   40.57
   2   3  -3  532.28   64.63
   2   3  -3  426.89   27.20
  -2   3   3  312.95   38.39
  -2  -3  -3  379.59   27.64
   2   3  -3  375.56   28.24
  -2  -3   4 1526.18  128.60
  -2   3  -4 1433.80  144.61
   2  -3  -4 1579.28  141.39
  -2   3  -4 1634.67  140.41
   2  -3  -4 1888.33  171.78
   2   3   4 1630.18  197.52
   2   3   4 1442.29  145.96
  -2  -3   4 1536.39  161.06
  -2   3  -4 1571.69  169.59
   2   3   4 1521.08  217.69
   2  -3  -4 1648.95  154.09
   2   3  -4 1494.23  133.22
  -2   3   4 1416.44  139.92
  -2   3   4 1586.44  134.50
   2  -3   4 1595.48  159.73
   2  -3   4 1553.89  211.38
  -2  -3  -4 1589.35  190.67
   2  -3   4 1504.89  135.01
   2   3  -4 1645.69  148.22
  -2  -3  -4 1734.56  193.98
  -2   3   4 1419.55  170.99
   2   3  -4 1852.56  193.53
   2   3  -4 2204.28  224.68
  -2   3   4 1413.61  173.40
  -2  -3  -4 1256.97  137.09
   2   3  -4 1568.16  145.45
  -2  -3   5 3017.44  347.54
  -2   3  -5 3278.30  383.04
  -2   3  -5 2791.52  394.29
   2  -3  -5 3246.71  382.55
  -2   3  -5 3243.74  371.36
   2  -3  -5 3517.84  450.94
   2   3   5 3105.42  418.26
   2   3   5 3164.82  408.52
  -2  -3   5 3253.19  390.50
  -2   3  -5 4321.28  562.10
   2   3   5 2842.43  421.73
   2  -3  -5 3005.44  375.31
   2   3  -5 3045.72  365.97
  -2   3   5 3064.51  359.66
  -2   3   5 3278.51  370.68
   2  -3   5 2899.16  373.07
  -2  -3  -5 3297.83  528.15
   2  -3   5 2813.38  473.78
   2  -3   5 3081.38  367.64
   2   3  -5 3211.65  385.88
  -2   3   5 2953.71  438.94
   2   3  -5 3308.57  448.68
   2   3  -5 3731.64  481.95
  -2   3   5 2805.99  419.68
  -2  -3  -5 3226.97  418.35
   2   3  -5 2668.80  332.55
  -2  -3   6  193.68   15.36
  -2   3  -6  208.08   17.75
   2  -3  -6  203.88   24.22
  -2   3  -6  145.59   28.90
  -2   3  -6  195.45   19.60
   2  -3  -6  231.97   29.86
   2   3   6  197.81   27.12
   2   3   6  210.64   20.36
  -2  -3   6  209.81   20.02
   2   3   6  181.49   32.55
  -2   3  -6  228.21   33.15
   2   3   6  186.11   33.34
   2  -3  -6  173.61   20.13
   2   3  -6  194.44   18.63
  -2   3   6  204.39   23.03
  -2  -3  -6  200.72   15.96
  -2  -3  -6  257.09   31.38
   2  -3   6  195.01   31.06
  -2  -3  -6  218.86   36.29
   2  -3   6  166.76   47.64
   2  -3   6  184.44   17.25
  -2   3   6  185.53   35.95
   2   3  -6  254.77   63.42
   2   3  -6  292.21   41.77
  -2   3   6  197.08   51.87
  -2  -3  -6  191.41   25.26
   2   3  -6  185.56   14.86
  -2  -3   7  913.79   74.65
  -2   3  -7  959.25   89.34
   2  -3  -7  984.81   97.04
  -2   3  -7  930.58   80.49
   2  -3  -7 1106.27  110.81
   2  -3  -7 1184.02  104.22
  -2  -3   7 1004.80  108.55
   2   3   7 1017.16  105.45
   2   3   7  941.85   86.93
   2   3   7  772.80  105.74
   2   3   7  880.16  118.51
   2  -3  -7  882.90  103.89
  -2   3   7  890.35   70.76
   2   3  -7  977.50   88.84
  -2  -3  -7  944.67   75.94
  -2  -3  -7 1185.54  123.38
   2  -3   7  813.53   82.04
  -2  -3  -7 1148.82  131.70
   2  -3   7  764.40  143.56
   2  -3   7  888.18   78.37
  -2   3   7  807.99  118.36
   2   3  -7 1387.03  160.96
  -2   3   7  854.95  113.73
  -2  -3  -7  951.45  104.49
   2   3  -7  958.65   77.76
  -2   3  -8  861.76   67.93
   2  -3  -8  850.14   87.56
  -2   3  -8  772.42   67.79
   2  -3  -8  976.14  101.55
   2  -3  -8  949.04   86.36
  -2  -3   8  709.46   88.30
   2   3   8  877.07   95.09
   2   3   8  837.12   80.65
   2   3   8  636.50   97.05
   2  -3  -8 1049.65  134.31
  -2   3   8  826.08   64.70
   2   3  -8  905.76   85.15
  -2  -3  -8  827.27   67.20
   2  -3   8  768.24   92.38
  -2  -3  -8  976.71  154.43
   2  -3   8  684.32  141.01
  -2   3   8  737.06  116.21
   2   3  -8  879.50  125.45
   2   3  -8  927.86  123.69
  -2   3   8  760.66  106.27
  -2  -3  -8  855.15   98.86
   2   3  -8  881.93   71.47
  -2   3  -9  635.41   47.53
   2  -3  -9  554.74   63.15
  -2   3  -9  500.43   37.50
   2  -3  -9  679.33   76.31
  -2  -3   9  574.54  127.80
   2   3   9  547.48   67.77
   2   3   9  524.81   53.90
  -2   3  -9  846.13  119.18
   2  -3  -9  616.43  102.38
   2   3  -9  587.22   58.72
  -2  -3  -9  565.73   45.52
   2  -3   9  393.67  110.25
  -2   3   9  460.16   86.34
   2   3  -9  562.51  133.95
   2   3  -9  587.01   93.56
  -2  -3  -9  540.99   73.76
  -2   3 -10  864.81   86.08
   2  -3 -10  856.51   98.48
   2  -3 -10  962.98   90.30
  -2  -3  10  721.78  126.26
   2   3  10  718.63   98.79
   2   3  10  798.35   85.02
  -2   3 -10  953.15  163.55
   2  -3 -10  969.95  154.85
   2   3 -10  898.75   93.21
  -2  -3 -10  900.06   76.52
   2  -3  10  686.46  235.85
  -2   3  10  724.50  128.82
   2   3 -10  955.31  150.13
   2   3 -10  982.47  214.95
  -2  -3 -10  838.06  114.98
  -2   3 -11  483.23   40.13
   2  -3 -11  440.14   56.81
  -2  -3  11  344.25   78.83
   2   3  11  349.18   56.20
   2  -3 -11  503.24  101.39
   2   3 -11  433.89   69.46
  -2  -3 -11  437.59   38.30
   2  -3  11  300.22  100.52
  -2   3  11  366.11   82.11
   2   3 -11  502.68   97.91
   2   3 -11  463.81   95.93
  -2  -3 -11  442.23   71.01
  -2   3 -12  240.64   23.88
   2  -3 -12  223.86   36.61
  -2  -3  12  176.37   87.67
   2   3  12  190.67   38.14
   2  -3 -12  267.95   75.83
   2   3 -12  241.99   50.22
  -2  -3 -12  189.30   39.17
   2  -3  12  165.10   69.33
  -2   3  12  198.40   94.44
   2   3 -12  245.85   99.98
   2   3 -12  251.20   71.36
  -2  -3 -12  259.03   50.77
  -2   3 -13  145.21   17.88
   2  -3 -13  137.06   27.75
  -2  -3  13   98.82   42.50
  -2   3 -13  175.31   62.73
   2  -3 -13  123.63   43.03
   2   3 -13  149.30   24.38
  -2  -3 -13   90.30   18.62
   2  -3  13  113.23   56.66
  -2   3  13   77.58   56.36
   2   3 -13  178.12   48.53
   2   3 -13  155.39   52.09
  -2  -3 -13  173.81   39.66
  -2   3 -14  150.33   29.56
   2  -3 -14  125.17   18.04
  -2  -3  14   85.44   41.43
  -2   3 -14  302.64   65.95
   2  -3 -14  104.87   28.17
   2   3 -14  128.90   24.54
   2  -3  14   98.18   52.68
  -2   3  14   88.16   34.76
   2   3 -14  185.96   45.43
   2   3 -14  117.08   69.05
  -2  -3 -14  163.97   41.59
  -2   3 -15  291.33   28.83
  -2   3 -15  357.35   86.92
   2  -3 -15  244.85   41.66
   2   3 -15  274.43   34.30
   2  -3  15  194.15  108.03
  -2   3  15  198.20   48.26
   2   3 -15  246.98   58.92
  -2  -3 -15  524.59   94.83
  -2   3 -16    9.21    6.48
  -2   3 -16   12.37   21.04
   2  -3 -16    0.15   10.27
   2   3 -16    4.00    8.94
  -2  -3 -16    1.26    4.83
   2  -3  16    9.05   18.12
  -2   3  16   15.40   13.07
   2   3 -16   -1.75   14.32
  -2  -3 -16   14.32   18.36
  -2   3 -17   43.76    8.16
  -2   3 -17   64.16   25.77
   2  -3 -17   14.55   11.78
   2   3 -17   56.04   18.74
   2  -3  17   41.26   21.73
  -2   3  17   43.50   26.76
  -2  -3 -17   50.04   14.50
  -2   4   0 1791.32  189.90
   2  -4   0 1886.95  195.60
  -2  -4   0 1912.82  184.82
  -2   4   0 2006.69  199.00
   2  -4   0 1767.41  209.32
  -2  -4   0 2707.63  334.05
   2  -4   0 2122.00  196.41
   2   4   0 1978.96  200.34
  -2  -4   0 3170.11  351.58
  -2   4   0 1819.91  187.68
   2   4   0 2469.41  277.24
   2   4   0 2066.69  260.46
  -2   4   0 2344.62  271.67
  -2  -4   0 2083.98  208.85
   2  -4   0 2065.36  202.10
  -2   4  -1 1274.27  115.17
   2  -4  -1 1241.14  100.91
  -2  -4   1 1230.19   90.14
  -2   4  -1 1280.78  105.71
   2  -4  -1 1217.27  112.31
  -2  -4   1 1805.73  185.90
   2   4   1 1095.77   98.37
  -2   4  -1 1382.58  104.28
   2   4   1 1240.92  109.99
   2   4   1 1032.37  130.64
  -2  -4   1 1392.01  110.06
  -2   4   1 1156.68  118.06
   2  -4   1  913.36  110.38
  -2  -4  -1 1212.95   97.47
  -2   4   1 1202.02  102.39
   2  -4   1 1299.55  123.98
   2  -4   1 1130.73  126.11
  -2  -4  -1 1318.26  161.44
   2  -4   1 1183.47   91.91
   2   4  -1 1337.27  112.87
  -2  -4  -1 1280.71  146.48
  -2   4   1 1436.94  126.34
   2   4  -1 1406.11  128.89
   2   4  -1 1450.24  148.40
  -2   4   1  903.86  136.39
  -2  -4  -1 1223.68   98.14
   2  -4   1 1354.25  112.09
  -2   4  -2  483.09   54.75
   2  -4  -2  560.45   38.63
  -2   4  -2  548.78   37.78
   2  -4  -2  530.95   45.57
  -2  -4   2  573.25   70.05
   2   4   2  581.66   61.01
  -2  -4   2  555.08   68.94
   2   4   2  547.61   43.00
   2   4   2  415.83   79.40
   2  -4  -2  536.61   38.96
  -2   4   2  477.98   37.63
   2   4  -2  516.97   31.81
   2  -4   2  559.61   39.51
  -2  -4  -2  538.24   33.68
  -2   4   2  529.04   44.84
   2  -4   2  527.13   46.28
   2  -4   2  535.31   68.05
  -2  -4  -2  519.85   66.83
   2   4  -2  551.66   52.01
   2  -4   2  546.12   35.61
  -2  -4  -2  662.74  111.51
  -2   4   2  516.07   46.39
   2   4  -2  566.72   48.39
  -2   4   2  440.59   59.43
   2   4  -2  533.64   52.74
  -2  -4  -2  489.06   34.17
  -2   4  -3 2064.30  231.24
   2  -4  -3 2418.57  237.79
  -2   4  -3 2210.47  233.06
   2  -4  -3 2286.44  249.21
  -2  -4   3 2496.00  325.19
   2   4   3 2344.07  256.16
  -2  -4   3 2127.93  243.54
   2   4   3 2175.38  230.62
  -2   4  -3 2708.43  285.39
   2   4   3 2084.34  296.38
   2  -4  -3 2034.31  211.22
   2   4  -3 1968.52  199.38
  -2   4   3 2145.07  221.91
   2   4  -3 2241.25  209.35
  -2  -4  -3 2193.56  213.16
  -2   4   3 2148.29  215.57
   2  -4   3 1972.52  225.64
   2  -4   3 1994.22  294.92
  -2  -4  -3 2351.41  318.99
   2  -4   3 2247.10  236.89
   2   4  -3 2136.37  225.01
  -2  -4  -3 2405.48  320.89
  -2   4   3 1899.87  228.85
   2   4  -3 2115.93  264.75
   2   4  -3 2391.02  244.28
  -2   4   3 1663.59  240.93
   2   4  -3 2367.96  306.49
  -2  -4  -3 2492.69  279.13
  -2   4  -4  711.40   55.13
  -2   4  -4  648.73   61.58
   2  -4  -4  720.06   62.18
   2  -4  -4  735.38   63.50
  -2  -4   4  835.80   98.65
   2   4   4  685.63   62.72
  -2  -4   4  714.40   65.15
   2   4   4  707.79   57.98
  -2   4  -4  754.94   66.86
   2   4   4  614.59   87.87
   2  -4  -4  607.40   59.83
   2   4  -4  672.24   51.20
  -2   4   4  675.44   60.77
   2   4  -4  760.89   49.70
  -2  -4  -4  706.31   49.62
  -2   4   4  699.60   51.28
   2  -4   4  698.11   64.39
   2  -4   4  597.52   96.17
  -2  -4  -4  746.73   91.92
   2  -4   4  736.18   64.17
   2   4  -4  717.13   57.77
  -2  -4  -4  741.65   94.35
  -2   4   4  594.05   84.22
   2   4  -4  853.86   82.35
   2   4  -4  655.64   53.97
  -2   4   4  584.96  117.88
  -2  -4  -4  696.69   58.45
   2   4  -4  629.20   58.99
  -2   4  -5  473.49   37.10
  -2   4  -5  421.29   43.02
   2  -4  -5  485.42   45.80
  -2   4  -5  485.66   41.82
   2  -4  -5  498.07   42.58
  -2  -4   5  558.43  107.04
   2   4   5  431.72   41.50
  -2  -4   5  486.91   44.41
   2   4   5  449.36   50.75
   2   4   5  414.90   98.29
   2  -4  -5  528.99   60.04
   2   4  -5  456.17   35.89
  -2   4   5  419.43   32.52
   2   4  -5  511.47   32.76
  -2  -4  -5  479.50   33.21
  -2   4   5  462.36   33.36
   2  -4   5  407.71   40.19
   2  -4   5  407.89   77.30
   2   4  -5  438.61   38.06
   2  -4   5  479.34   46.11
  -2   4   5  374.22   67.98
   2   4  -5  487.55   54.74
   2   4  -5  582.23   54.62
  -2   4   5  376.95   63.50
  -2  -4  -5  417.40   38.74
   2   4  -5  387.81   39.44
  -2   4  -6   79.08   18.22
   2  -4  -6   78.83   10.51
  -2   4  -6   82.51   13.12
   2  -4  -6  102.34   22.59
   2   4   6  105.16   14.71
   2   4   6   82.44   22.66
   2   4   6   81.02   27.13
  -2   4  -6  111.97   24.12
   2   4   6   65.05   25.84
   2  -4  -6   81.35   14.58
   2   4  -6   75.13   11.93
  -2   4   6   73.73    9.84
   2   4  -6   81.46    8.77
  -2  -4  -6   69.18    9.46
   2  -4   6   67.20   20.46
  -2  -4  -6   72.92   24.83
   2  -4   6   77.85   35.90
  -2   4   6   89.63   41.02
   2   4  -6   68.95   20.33
   2   4  -6   90.02   19.13
  -2   4   6   54.28   26.51
  -2  -4  -6   80.06   13.89
   2   4  -6   70.44   13.50
  -2   4  -7  289.68   24.95
   2  -4  -7  292.61   24.93
  -2   4  -7  304.73   28.20
   2  -4  -7  418.75   49.00
  -2  -4   7  294.51   43.82
   2   4   7  250.78   30.91
   2   4   7  334.46   47.67
  -2   4  -7  330.36   51.84
   2  -4  -7  300.36   32.98
   2   4  -7  325.75   32.55
  -2  -4  -7  290.77   24.41
   2  -4   7  287.13   30.52
   2  -4   7  255.08   70.15
  -2   4   7  353.01   86.53
   2   4  -7  360.25   58.37
   2   4  -7  265.56   60.91
  -2  -4  -7  281.26   45.44
   2   4  -7  318.75   32.38
  -2   4  -8 1503.47  138.70
   2  -4  -8 1399.81  136.49
   2  -4  -8 1631.87  192.53
  -2  -4   8 1246.40  166.99
   2   4   8 1252.21  170.53
   2   4   8 1622.62  197.65
   2  -4  -8 1437.11  161.07
   2   4  -8 1508.78  156.03
  -2  -4  -8 1477.75  140.37
   2  -4   8 1138.11  230.59
  -2   4   8 1501.99  279.84
   2   4  -8 1568.32  223.13
   2   4  -8 1613.54  225.07
  -2  -4  -8 1168.10  168.75
  -2   4  -9 1648.38  157.65
   2  -4  -9 1498.39  152.40
   2  -4  -9 1738.15  188.46
  -2  -4   9 1154.38  217.35
   2   4   9 1353.19  191.78
   2   4   9 1844.20  228.29
  -2   4  -9 1939.45  296.58
   2  -4  -9 1429.47  174.14
   2   4  -9 1515.86  164.04
  -2  -4  -9 1584.48  175.24
   2  -4   9 1370.96  273.04
  -2   4   9 1154.48  231.15
   2   4  -9 1577.51  243.02
   2   4  -9 1614.97  245.16
  -2  -4  -9 1779.94  274.11
  -2   4 -10 1130.81  118.92
   2  -4 -10 1113.57  106.08
   2  -4 -10 1267.44  132.16
  -2  -4  10  973.44  171.32
   2   4  10 1015.47  139.87
   2   4  10 1145.34  153.06
  -2   4 -10 1354.11  224.87
   2  -4 -10 1036.19  126.64
   2   4 -10 1044.09  110.33
  -2  -4 -10 1104.01  140.45
   2  -4  10  912.52  295.99
  -2   4  10  811.31  184.41
   2   4 -10 1270.31  265.39
   2   4 -10 1090.52  184.12
  -2  -4 -10 1306.46  215.33
  -2   4 -11  492.77   43.16
   2  -4 -11  464.23   42.60
   2  -4 -11  464.96   50.91
  -2  -4  11  361.52   87.83
   2   4  11  384.72   60.23
   2  -4 -11  422.40   57.37
   2   4 -11  400.37   62.94
  -2  -4 -11  440.02   47.90
   2  -4  11  348.13  161.70
  -2   4  11  397.96   72.91
   2   4 -11  506.43   95.93
   2   4 -11  579.46  148.96
  -2  -4 -11  521.67  112.54
  -2   4 -12   65.84   12.21
   2  -4 -12   49.04   13.82
  -2  -4  12   41.85   55.09
  -2   4 -12  175.54   70.00
   2  -4 -12   51.05   19.62
   2   4 -12   76.27   25.95
  -2  -4 -12   50.11   14.01
   2  -4  12   45.14   42.44
  -2   4  12   46.24   27.07
   2   4 -12   69.80   33.45
   2   4 -12   59.39   39.11
  -2  -4 -12   48.71   32.39
  -2   4 -13  623.65   54.66
  -2  -4  13  446.28  101.46
  -2   4 -13  748.31  145.74
   2  -4 -13  604.81   77.37
   2   4 -13  597.54   63.82
  -2  -4 -13  586.65   61.35
   2  -4  13  470.92  122.64
  -2   4  13  487.14   88.22
   2   4 -13  675.64  109.71
   2   4 -13  597.56  119.52
  -2  -4 -13  555.39  102.97
  -2   4 -14   51.92   20.20
  -2  -4  14   43.27   28.97
  -2   4 -14   96.17   42.79
   2  -4 -14   50.74   18.06
   2   4 -14   75.11   14.16
  -2  -4 -14   28.68   11.62
   2  -4  14   40.86   36.79
  -2   4  14   38.00   24.01
   2   4 -14   27.16   49.07
  -2  -4 -14   54.20   18.93
  -2   4 -15  268.68   26.68
  -2  -4  15  166.73   77.18
   2  -4 -15  252.40   38.46
   2   4 -15  256.42   29.34
   2  -4  15  201.93   63.11
  -2   4  15  250.41   44.43
  -2  -4 -15  243.75   37.30
  -2   4 -16   26.39    8.22
  -2  -4  16    8.37   14.87
   2  -4 -16   12.00   13.04
   2   4 -16   35.75   16.37
   2  -4  16   31.11   33.87
  -2   4  16   20.78   17.58
  -2  -4 -16   31.51   13.00
  -2   4 -17   65.11   14.43
  -2   4 -17   69.99   25.42
   2   4 -17   74.09   11.78
   2  -4  17   52.02   21.91
  -2   4  17   58.27   11.79
  -2  -4 -17   70.98   14.24
  -2   5   0   87.05   12.59
   2  -5   0   91.36    9.74
  -2   5   0  100.96   15.04
  -2  -5   0   81.92    7.10
   2  -5   0   78.02   19.92
  -2  -5   0  115.11   30.66
   2   5   0  110.79   12.15
  -2  -5   0  131.26   26.75
  -2   5   0   91.33    9.97
   2   5   0  170.55   26.72
   2   5   0   93.33   27.33
  -2  -5   0   91.30    9.64
   2  -5   0   87.07   11.77
  -2   5  -1   73.18   12.14
   2  -5  -1   68.41    8.41
  -2   5  -1   70.43   15.22
   2  -5  -1   78.87   13.20
  -2  -5   1  120.64   52.61
   2   5   1   73.01   10.82
   2   5   1   70.16   18.77
   2   5   1   76.74   24.98
  -2  -5   1   68.27    8.93
   2  -5  -1   99.42   10.44
  -2   5   1   64.62   16.99
   2  -5   1   88.57    9.58
  -2   5   1   74.25    9.31
  -2  -5  -1   73.91    7.33
   2  -5   1   84.53   14.63
  -2  -5  -1   80.73   26.46
   2   5  -1   80.34   16.82
  -2   5   1   70.40    9.46
   2   5  -1   91.92   14.80
   2   5  -1   52.85   40.19
  -2   5   1   94.26   42.60
  -2  -5  -1   72.43   13.61
   2  -5   1   63.04   10.74
  -2   5  -2  241.69   24.84
   2  -5  -2  226.23   23.13
  -2   5  -2  256.78   19.90
   2  -5  -2  243.04   25.52
   2   5   2  236.96   21.28
   2   5   2  260.99   24.68
   2   5   2  183.17   64.60
   2  -5  -2  232.76   29.69
  -2   5   2  212.92   19.84
  -2  -5  -2  240.36   17.36
   2  -5   2  247.01   26.36
   2  -5   2  234.47   41.67
  -2  -5  -2  262.66   67.38
   2  -5   2  292.45   31.24
   2   5  -2  252.56   22.59
  -2   5   2  218.49   28.72
   2   5  -2  266.13   28.02
  -2   5   2  199.45   45.02
   2   5  -2  216.01   34.46
  -2  -5  -2  249.59   19.70
  -2   5  -3 1993.05  203.83
   2  -5  -3 2107.31  223.04
  -2   5  -3 2069.99  206.42
   2  -5  -3 2025.94  226.27
   2   5   3 1904.69  201.30
   2   5   3 2123.16  227.52
  -2   5  -3 2501.32  266.87
   2   5   3 1689.65  283.12
   2  -5  -3 1955.60  205.42
  -2   5   3 1763.59  188.11
  -2  -5  -3 1993.42  199.88
   2  -5   3 1836.77  215.85
   2  -5   3 1708.09  264.95
  -2  -5  -3 2196.42  307.87
   2  -5   3 1995.75  216.34
   2   5  -3 2003.50  212.83
  -2   5   3 2387.24  300.59
   2   5  -3 1989.14  258.05
   2   5  -3 2213.55  231.89
   2   5  -3 1886.72  246.14
  -2  -5  -3 1911.50  197.21
  -2   5  -4  388.25   31.41
   2  -5  -4  437.78   29.39
  -2   5  -4  375.49   27.39
   2  -5  -4  374.06   38.19
   2   5   4  339.48   39.51
   2   5   4  383.24   35.70
  -2   5  -4  398.93   40.86
   2  -5  -4  356.88   31.75
  -2   5   4  345.40   37.02
  -2  -5  -4  368.52   28.51
   2  -5   4  400.92   53.95
   2  -5   4  318.61   63.63
   2  -5   4  366.39   29.95
   2   5  -4  357.02   33.55
  -2   5   4  410.63   45.32
   2   5  -4  453.46   50.71
   2   5  -4  343.84   32.53
   2   5  -4  302.27   45.59
  -2  -5  -4  326.79   36.88
  -2   5  -5  570.27   46.91
   2  -5  -5  520.92   40.80
   2  -5  -5  575.31   54.60
   2   5   5  613.65   70.83
   2   5   5  555.65   50.92
  -2   5  -5  530.74   76.04
   2  -5  -5  505.52   45.01
  -2  -5  -5  527.10   42.60
   2  -5   5  473.84   49.72
   2  -5   5  417.18   88.40
  -2   5   5  529.85   63.58
   2   5  -5  572.54   66.88
   2   5  -5  666.26   92.85
  -2  -5  -5  610.46   71.76
  -2   5  -6  153.79   23.40
   2  -5  -6  119.99   12.93
   2  -5  -6  157.10   21.30
  -2  -5   6  163.80   30.52
   2   5   6  129.49   19.56
   2  -5  -6  188.00   18.62
   2   5  -6  133.57   17.27
  -2  -5  -6  123.82   15.49
   2  -5   6  142.28   28.19
   2  -5   6  116.79   45.02
  -2   5   6  133.57   28.69
   2   5  -6  123.83   27.46
   2   5  -6  139.10   27.31
  -2   5  -7 1794.48  180.82
   2  -5  -7 1741.38  175.97
   2  -5  -7 1850.39  211.29
  -2  -5   7 1631.01  227.70
   2   5   7 1898.43  215.40
   2   5   7 1773.27  199.10
  -2   5  -7 2009.68  277.01
   2  -5  -7 1718.35  211.99
   2   5  -7 1689.85  185.87
  -2  -5  -7 1717.06  181.22
   2  -5   7 1454.23  276.14
  -2   5   7 1704.95  230.38
   2   5  -7 2089.11  358.46
   2   5  -7 1558.12  218.93
  -2  -5  -7 2027.13  229.82
  -2   5  -8 2399.61  261.74
   2  -5  -8 2339.46  289.82
  -2  -5   8 1821.61  280.83
   2   5   8 2301.41  278.38
   2   5   8 2288.90  278.65
  -2   5  -8 2239.65  350.59
   2  -5  -8 2565.47  361.20
   2   5  -8 2142.50  257.80
  -2  -5  -8 2231.03  258.52
   2  -5   8 1817.01  373.57
  -2   5   8 2085.55  310.71
   2   5  -8 2457.73  377.95
   2   5  -8 2440.81  453.56
  -2  -5  -8 2254.38  289.89
  -2   5  -9  685.18   59.01
   2  -5  -9  717.61   75.83
  -2  -5   9  667.99  169.61
   2   5   9  649.96   69.37
  -2   5  -9  790.16  200.38
   2  -5  -9  744.18  107.72
   2   5  -9  604.29   61.20
  -2  -5  -9  649.66   63.00
   2  -5   9  528.83  133.65
  -2   5   9  616.30   96.34
   2   5  -9  639.30  109.20
   2   5  -9  642.02  113.14
  -2  -5  -9  621.07   75.92
  -2   5 -10  953.75  104.77
   2  -5 -10  855.18   94.41
  -2  -5  10  729.02  140.57
   2   5  10  793.84   85.87
  -2   5 -10  913.36  168.95
   2  -5 -10  859.64  131.76
   2   5 -10  843.64  102.53
  -2  -5 -10  815.28   82.26
   2  -5  10  692.00  238.91
  -2   5  10  765.85  117.85
   2   5 -10  856.41  203.86
   2   5 -10 1112.40  160.94
  -2  -5 -10  771.31   97.23
  -2   5 -11  118.32   16.83
   2  -5 -11  124.75   22.24
  -2  -5  11  100.03   44.06
   2   5  11  117.96   19.74
  -2   5 -11  131.28   54.25
   2  -5 -11  121.54   39.02
   2   5 -11  108.33   29.08
  -2  -5 -11  112.74   18.70
   2  -5  11  101.66   82.58
  -2   5  11  109.44   35.12
   2   5 -11  112.77   41.40
   2   5 -11   88.94   65.57
  -2  -5 -11  109.03   25.77
  -2   5 -12  256.71   26.34
   2  -5 -12  234.56   30.99
  -2  -5  12  218.90   96.57
   2   5  12  227.66   28.65
  -2   5 -12  259.00   72.67
   2  -5 -12  260.32   59.14
   2   5 -12  255.26   29.74
  -2  -5 -12  261.17   31.54
   2  -5  12  198.69   72.46
  -2   5  12  247.04   50.31
   2   5 -12  243.26   55.88
   2   5 -12  206.45   65.49
  -2  -5 -12  274.37   40.30
  -2   5 -13  171.78   20.61
   2  -5 -13  150.51   32.53
  -2  -5  13  149.10   50.01
  -2   5 -13  164.10  104.61
   2  -5 -13  145.30   35.43
   2   5 -13  237.84   25.23
  -2  -5 -13  212.24   34.27
   2  -5  13  158.02   58.93
  -2   5  13  207.02   67.59
   2   5 -13  129.64   52.17
  -2  -5 -13  226.97   33.69
  -2   5 -14   10.41    7.89
  -2  -5  14    6.85   18.95
   2  -5 -14    2.93   12.85
  -2  -5 -14   13.25    8.01
   2  -5  14   -0.12   22.99
  -2   5  14    1.68   17.64
  -2  -5 -14    7.16   11.72
  -2   5 -15   50.73    9.57
  -2  -5  15   36.62   33.24
   2  -5 -15   22.92    9.58
   2   5 -15   47.18   10.00
  -2  -5 -15   17.44    8.81
   2  -5  15   41.70   41.44
  -2   5  15   38.36   13.15
  -2  -5 -15   61.75   22.93
  -2   5 -16   18.85    6.85
  -2   5 -16   54.14   30.15
   2   5 -16   53.84   13.44
   2  -5  16   13.37   16.60
  -2   5  16   14.68    9.04
  -2  -5 -16   12.78   11.78
   2  -6   0 4091.00  599.33
   2   6   0 3903.73  533.23
   2   6   0 4588.09  645.33
  -2  -6   0 3303.00  459.37
   2  -6   0 3403.92  484.43
   2  -6  -1  795.92   65.24
   2  -6  -1  705.88   93.63
   2   6   1  825.80   90.22
   2   6   1 1102.50  128.62
  -2  -6  -1  815.09   64.19
   2  -6   1  895.63   93.27
   2   6  -1  823.88   76.86
  -2   6   1  952.15   91.60
   2   6  -1  887.46   92.47
  -2  -6  -1  742.93   68.43
  -2   6  -2  686.52   57.61
   2  -6  -2  701.92   54.66
   2  -6  -2  636.14   66.52
   2   6   2  754.96   79.07
   2   6   2  747.02   87.88
  -2   6  -2  909.79   82.63
   2  -6  -2  702.93   64.46
  -2  -6  -2  617.82   60.71
   2  -6   2  638.35   73.09
   2   6  -2  704.96   65.44
  -2   6   2  757.40   65.20
   2   6  -2  738.51   78.29
   2   6  -2  825.92   73.13
  -2  -6  -2  663.98   70.01
  -2   6  -3  283.84   25.48
   2  -6  -3  283.65   21.73
   2  -6  -3  282.79   32.90
   2   6   3  293.20   26.42
   2   6   3  295.71   32.04
  -2   6  -3  336.77   36.47
   2  -6  -3  277.56   38.62
  -2  -6  -3  263.17   23.01
   2  -6   3  227.82   44.37
   2   6  -3  265.66   29.04
  -2   6   3  290.17   28.61
   2   6  -3  259.05   48.32
   2   6  -3  296.97   30.97
  -2  -6  -3  272.03   25.05
  -2   6  -4  104.58   20.73
   2  -6  -4   86.15    9.91
   2  -6  -4   98.57   18.54
   2   6   4  105.55   13.36
   2   6   4  102.05   17.54
  -2   6  -4  101.98   20.41
   2  -6  -4  114.29   15.34
  -2  -6  -4   87.29   12.01
   2  -6   4  104.33   17.80
   2  -6   4   89.22   35.03
  -2   6   4   97.96   16.47
   2   6  -4  142.86   26.10
   2   6  -4   85.41   16.45
  -2  -6  -4   89.40   13.25
  -2   6  -5  269.72   33.91
   2  -6  -5  281.15   34.35
  -2  -6   5  316.37   48.02
   2   6   5  272.38   25.20
   2   6   5  290.88   32.35
  -2   6  -5  263.57   52.98
   2  -6  -5  265.98   28.45
  -2  -6  -5  260.04   24.94
   2  -6   5  219.84   29.60
   2  -6   5  221.61   61.21
  -2   6   5  261.95   31.68
   2   6  -5  284.61   43.47
   2   6  -5  352.55   67.55
  -2  -6  -5  252.62   25.68
  -2   6  -6  358.47   30.79
   2  -6  -6  358.99   41.75
  -2  -6   6  350.79   55.30
   2   6   6  326.65   30.44
   2   6   6  392.85   41.38
  -2   6  -6  441.10   66.92
   2  -6  -6  349.17   35.72
  -2  -6  -6  343.48   32.79
   2  -6   6  280.44   75.13
  -2   6   6  315.91   57.07
   2   6  -6  336.30   52.34
   2   6  -6  355.86   53.98
  -2  -6  -6  313.25   32.60
  -2   6  -7   68.77   11.10
   2  -6  -7   65.05   17.35
  -2  -6   7   48.25   24.67
   2   6   7   70.98   16.52
  -2   6  -7   75.75   29.26
   2  -6  -7   65.54   13.55
  -2  -6  -7   59.57   12.30
   2  -6   7   42.97   36.28
  -2   6   7   59.48   26.86
   2   6  -7   83.27   49.14
   2   6  -7   49.40   23.50
  -2  -6  -7   49.98   12.60
  -2   6  -8  465.73   40.47
   2  -6  -8  452.25   53.67
  -2  -6   8  350.12   95.46
   2   6   8  483.90   53.05
  -2   6  -8  440.07   80.92
   2  -6  -8  541.51   49.80
  -2  -6  -8  448.41   43.82
   2  -6   8  376.20  101.27
  -2   6   8  374.23   74.03
   2   6  -8  463.23   83.93
   2   6  -8  449.68  130.41
  -2  -6  -8  478.78   64.98
  -2   6  -9  192.12   30.27
   2  -6  -9  169.55   27.53
  -2  -6   9  144.78   50.19
   2   6   9  183.23   25.37
  -2   6  -9  216.24   92.06
   2  -6  -9  147.85   21.77
   2   6  -9  129.30   28.10
  -2  -6  -9  156.81   20.55
   2  -6   9  139.56   57.01
  -2   6   9  130.17   42.24
   2   6  -9  152.31   44.23
   2   6  -9  139.21   48.26
  -2  -6  -9  133.20   31.23
  -2   6 -10  146.47   16.71
   2  -6 -10  116.64   23.07
  -2  -6  10  106.92   43.40
   2   6  10  119.25   20.73
  -2   6 -10  117.75   50.71
   2  -6 -10  117.15   18.95
   2   6 -10   96.60   25.90
  -2  -6 -10  115.47   27.37
   2  -6  10  109.63   81.56
  -2   6  10  115.56   37.99
   2   6 -10  127.12   64.79
   2   6 -10   97.21   41.47
  -2  -6 -10   92.17   28.14
  -2   6 -11  726.59   61.43
   2  -6 -11  697.55   74.28
  -2  -6  11  592.48  114.07
   2   6  11  698.64   68.71
  -2   6 -11  761.60  135.53
   2  -6 -11  629.51   64.76
   2   6 -11  585.98   58.97
  -2  -6 -11  798.60   93.17
   2  -6  11  593.63  124.32
  -2   6  11  603.67   76.26
   2   6 -11  463.59  155.82
  -2  -6 -11  610.45   82.50
  -2   6 -12   58.78   11.32
   2  -6 -12   60.12   14.37
  -2  -6  12   60.69   48.08
   2   6  12   56.04   12.69
   2  -6 -12   52.71   12.67
   2   6 -12   46.04   11.24
  -2  -6 -12   58.85   13.60
   2  -6  12   48.42   33.39
  -2   6  12   57.74   18.08
  -2  -6 -12   51.43   20.24
  -2   6 -13  359.08   43.72
   2  -6 -13  357.61   53.83
  -2  -6  13  254.45   58.46
   2   6  13  277.23   36.80
  -2   6 -13  376.94   75.41
   2  -6 -13  287.56   32.09
   2   6 -13  289.67   28.00
  -2  -6 -13  308.98   31.59
   2  -6  13  282.85   65.80
  -2   6  13  302.62   39.11
  -2  -6 -13  284.31   31.53
  -2   6 -14   49.22    9.17
   2  -6 -14   15.15    8.12
  -2  -6  14   36.74   21.12
  -2   6 -14   42.17   26.47
   2  -6 -14   21.66    8.84
   2   6 -14   42.04    8.48
  -2  -6 -14   33.90    9.00
   2  -6  14   31.04   23.19
  -2   6  14   45.30   12.46
  -2  -6 -14   38.08    9.67
  -2   7   0 2629.76  316.58
   2  -7   0 2783.27  394.59
   2   7   0 2845.76  361.07
   2   7   0 3177.73  423.83
  -2   7  -1  142.36   15.34
   2  -7  -1  149.17   26.90
   2   7   1  140.56   18.96
   2   7   1  169.36   27.34
  -2   7   1  142.20   14.68
   2  -7   1  112.55   24.44
   2   7  -1  159.82   26.76
   2   7  -1  150.94   23.71
  -2  -7  -1  113.19   17.93
  -2   7  -2 1748.87  196.99
   2  -7  -2 1995.71  286.95
   2   7   2 1786.03  193.54
   2   7   2 2165.62  249.74
  -2   7  -2 2094.88  241.79
   2  -7  -2 1647.55  186.85
  -2  -7  -2 1715.25  173.23
  -2   7   2 1858.62  191.25
   2   7  -2 1736.90  254.75
   2   7  -2 1870.94  215.95
  -2  -7  -2 1568.81  174.20
  -2   7  -3    7.25    9.85
   2  -7  -3    8.76   17.21
  -2  -7   3    4.58   16.49
   2   7   3   14.03    7.73
   2   7   3    9.61   21.34
  -2   7  -3    4.98   12.53
   2  -7  -3   17.77    9.41
  -2  -7  -3   16.57    6.65
   2  -7   3   20.73   18.06
  -2   7   3   15.13   12.59
   2   7  -3   14.98   15.95
   2   7  -3   15.62   10.63
  -2  -7  -3   12.90    7.48
  -2   7  -4   35.07    8.15
   2  -7  -4   33.88   14.10
  -2  -7   4   54.21   21.10
   2   7   4   38.50    9.60
   2   7   4   52.17   21.64
  -2   7  -4   41.78   16.00
   2  -7  -4   34.53   11.26
  -2  -7  -4   41.23    9.29
  -2   7   4   47.66   12.50
   2   7  -4   51.00   19.95
   2   7  -4   46.58   20.73
  -2  -7  -4   31.34   15.41
  -2   7  -5  200.54   18.67
   2  -7  -5  195.03   30.14
  -2  -7   5  194.73   41.19
   2   7   5  235.00   29.66
  -2   7  -5  274.64   76.31
   2  -7  -5  193.91   35.57
  -2  -7  -5  213.71   22.29
  -2   7   5  240.50   28.66
   2   7  -5  205.48   39.53
   2   7  -5  237.28   41.69
  -2  -7  -5  197.38   33.38
  -2   7  -6  154.78   15.85
   2  -7  -6  146.28   25.87
  -2  -7   6  122.80   35.73
   2   7   6  174.89   25.85
  -2   7  -6  190.84   41.28
   2  -7  -6  145.67   30.71
  -2  -7  -6  159.17   19.30
  -2   7   6  173.13   25.18
   2   7  -6  143.83   35.70
  -2  -7  -6  141.92   20.66
  -2   7  -7  152.21   16.22
   2  -7  -7  149.61   25.54
  -2  -7   7  131.64   52.37
   2   7   7  178.03   25.68
  -2   7  -7  144.69   41.32
   2  -7  -7  159.48   31.68
  -2  -7  -7  152.05   19.74
   2  -7   7  126.57   49.66
  -2   7   7  168.77   25.55
   2   7  -7  185.85   44.27
   2   7  -7  120.98   54.71
  -2  -7  -7  146.61   19.81
  -2   7  -8  210.08   27.73
   2  -7  -8  145.39   25.66
  -2  -7   8  142.37   47.51
   2   7   8  168.63   25.34
  -2   7  -8  150.21   41.71
   2  -7  -8  154.27   31.18
  -2  -7  -8  140.29   20.64
   2  -7   8  142.10   78.97
  -2   7   8  155.54   25.79
   2   7  -8  137.79   41.59
   2   7  -8  130.39   45.89
  -2  -7  -8  139.87   20.04
  -2   7  -9  130.65   15.26
   2  -7  -9  115.64   23.26
  -2  -7   9  105.73   42.97
   2   7   9  140.72   22.01
  -2   7  -9  259.15   79.01
   2  -7  -9  131.52   18.98
  -2  -7  -9  118.35   17.68
   2  -7   9   91.38   67.87
  -2   7   9  130.41   23.87
   2   7  -9  110.21   55.18
   2   7  -9   80.74   39.55
  -2  -7  -9  108.60   18.10
  -2   7 -10  204.98   20.16
   2  -7 -10  193.52   42.32
  -2  -7  10  181.71   52.00
   2   7  10  222.32   27.05
   2  -7 -10  202.19   24.42
  -2  -7 -10  193.17   22.76
   2  -7  10  177.88   51.66
  -2   7  10  218.47   30.27
   2   7 -10  105.95   47.32
  -2  -7 -10  193.87   24.20
  -2   7 -11  102.41   13.24
   2  -7 -11   94.97   28.87
  -2  -7  11   88.34   56.49
   2   7  11  105.06   25.63
  -2   7 -11  134.26   39.77
   2  -7 -11   97.71   23.48
  -2  -7 -11  102.44   15.67
   2  -7  11   85.51   36.59
  -2   7  11  121.12   21.15
  -2  -7 -11  102.38   15.92
  -2   7 -12   43.89   15.57
   2  -7 -12   43.64   14.22
  -2  -7  12   34.53   24.36
   2   7  12   50.47   19.10
  -2   7 -12   77.33   43.07
   2  -7 -12   44.86   15.38
  -2  -7 -12   37.79   10.10
   2  -7  12   30.60   24.10
  -2  -7 -12   44.65   10.21
  -2   7 -13   50.62    8.61
   2  -7 -13   30.98   10.54
  -2  -7  13   35.89   21.02
  -2   7 -13   54.76   24.27
   2  -7 -13   21.44   12.33
  -2  -7 -13   44.92    8.97
   2  -7  13   47.73   20.28
  -2   7  13   71.69   19.85
  -2  -7 -13   36.15    8.78
  -2  -8   0  185.61   33.66
   2   8   0  144.62   28.01
  -2   8   0  168.89   28.94
   2   8   0  144.83   23.46
   2  -8  -1   33.09   16.85
  -2  -8   1   46.48   20.41
   2   8   1   44.55   16.14
  -2   8  -1   53.58   17.81
   2  -8   1   10.39   22.73
  -2  -8  -1   56.30   19.49
   2   8  -1   55.46   24.52
   2   8  -1   44.07   13.95
   2  -8  -2  542.24   71.47
  -2  -8   2  615.63   80.47
   2   8   2  641.81   71.02
  -2   8  -2  587.76   69.15
   2  -8   2  563.87   64.33
   2   8  -2  725.45   86.98
   2   8  -2  528.50   60.01
  -2   8  -3  380.20   29.19
   2  -8  -3  427.30   54.85
  -2  -8   3  427.90   60.44
   2   8   3  489.46   52.80
  -2   8  -3  397.65   49.57
   2  -8  -3  359.11   39.32
  -2   8   3  456.36   37.38
   2   8  -3  484.26   61.75
   2   8  -3  351.51   58.75
  -2  -8  -3  333.42   34.44
  -2   8  -4   42.31    7.38
   2  -8  -4   56.13   17.94
  -2  -8   4   46.51   20.62
   2   8   4   59.51   17.16
  -2   8  -4   62.86   40.54
   2  -8  -4   46.49   12.13
  -2  -8  -4   46.62   14.42
  -2   8   4   52.39   10.51
   2   8  -4   51.63   20.48
   2   8  -4   52.54   20.83
  -2  -8  -4   34.97   10.28
  -2   8  -5  181.67   21.10
   2  -8  -5  186.20   48.66
  -2  -8   5  138.05   52.77
   2   8   5  202.13   30.06
  -2   8  -5  214.27   41.41
   2  -8  -5  158.52   21.01
  -2  -8  -5  154.76   17.79
  -2   8   5  183.33   20.45
   2   8  -5  148.78   49.26
   2   8  -5  161.49   36.07
  -2  -8  -5  138.00   18.96
  -2   8  -6  155.68   21.25
   2  -8  -6  164.11   42.84
  -2  -8   6  150.09   41.69
  -2   8  -6  144.19   35.80
   2  -8  -6  124.57   17.55
  -2  -8  -6  114.74   14.94
  -2   8   6  145.67   17.85
   2   8  -6  162.14   37.84
   2   8  -6   99.07   30.71
  -2  -8  -6  107.54   16.43
  -2   8  -7   45.04    8.43
   2  -8  -7   67.38   29.87
  -2  -8   7   63.46   28.53
   2   8   7   58.12   17.36
  -2   8  -7   40.94   23.98
   2  -8  -7   61.10   11.71
  -2  -8  -7   46.51    9.95
  -2   8   7   55.02   12.08
   2   8  -7   47.29   23.88
   2   8  -7   33.44   41.08
  -2  -8  -7   32.57   10.24
  -2   8  -8   42.33    7.86
   2  -8  -8   59.88   27.84
  -2  -8   8   48.89   26.77
   2   8   8   66.51   16.03
  -2   8  -8   48.46   46.74
   2  -8  -8   42.17   10.24
  -2  -8  -8   43.53    9.53
  -2   8   8   50.52   11.58
   2   8  -8   32.39   32.72
   2   8  -8    3.00   23.31
  -2  -8  -8   33.36    9.79
  -2   8  -9    2.55    4.82
   2  -8  -9    5.83   10.43
  -2  -8   9    2.08   16.58
   2   8   9    4.34    9.25
  -2   8  -9   -3.37   17.37
   2  -8  -9    3.54    6.12
  -2  -8  -9    3.16    6.02
   2  -8   9    3.39   13.53
  -2   8   9    8.02    7.12
  -2  -8  -9    1.71    5.76
  -2   8 -10   20.55    9.48
   2  -8 -10   20.69   12.24
  -2  -8  10   25.33   32.25
   2   8  10   28.84   10.62
  -2   8 -10   29.94   20.58
   2  -8 -10   20.34    7.10
  -2  -8 -10   16.85   11.61
   2  -8  10   14.07   15.44
  -2   8  10   25.45    8.81
  -2  -8 -10   14.69    6.92
  -2   8 -11  175.36   14.94
   2  -8 -11  173.87   23.42
  -2  -8  11  141.32   35.91
   2   8  11  181.40   20.35
  -2   8 -11  177.80   58.80
  -2  -8 -11  172.26   27.03
   2  -8  11   96.09   26.29
  -2   8  11  187.03   18.54
   2  -9   0  937.09  123.12
  -2  -9   0  662.16  117.73
   2   9   0 1142.31  124.73
  -2   9   0  999.64  106.41
   2   9   0  820.81   86.18
   2  -9  -1    3.43   20.19
  -2  -9   1   33.98   24.66
   2   9   1   75.14   32.10
  -2   9  -1   82.27   17.92
   2   9   1   33.00   11.82
   2  -9   1   33.56   12.09
   2   9  -1   48.57   18.08
   2   9  -1   38.55   18.65
  -2  -9   2  244.21   76.29
   2   9   2  224.89   47.69
  -2   9  -2  210.58   46.90
   2   9   2  223.15   27.60
   2   9  -2  248.90   37.99
  -2   9   2  280.86   34.39
   2   9  -2  243.91   38.50
  -2  -9   3  164.66   40.31
   2   9   3  156.02   25.98
   2   9   3  163.74   21.49
  -2   9  -3  206.83   37.18
   2   9  -3  147.44   28.80
  -2   9   3  189.75   25.98
   2   9  -3  124.19   30.33
   2  -9  -4  215.64   37.29
  -2  -9   4  300.03   55.37
   2   9   4  313.95   37.49
  -2   9  -4  368.18   51.96
  -2   9   4  359.44   40.05
   2   9  -4  365.91   80.18
   2   9  -4  213.71   41.54
   2  -9  -5  204.43   32.99
  -2  -9   5  236.96   47.58
   2   9   5  270.27   32.68
  -2   9  -5  257.46   42.96
  -2   9   5  246.50   28.08
   2   9  -5  256.55   43.39
   2   9  -5  103.96   47.84
   2  -9  -6  143.81   24.42
  -2  -9   6  170.31   37.39
   2   9   6  185.31   24.68
  -2   9  -6  151.27   32.22
  -2  -9  -6  120.28   16.34
  -2   9   6  169.68   21.48
   2   9  -6  124.77   28.97
   2  -9  -7   95.90   19.11
  -2  -9   7  102.50   30.03
   2   9   7  131.94   19.23
  -2   9  -7  129.07   52.47
  -2  -9  -7   88.32   13.01
  -2   9   7  114.73   11.82
   2   9  -7   34.62   29.13
   2  -9  -8    5.26    8.52
  -2  -9   8   16.84   22.61
   2   9   8   10.97    8.60
  -2   9  -8    2.57   15.37
  -2  -9  -8    3.18    5.44
  -2   9   8    8.65    5.10
   2  10   0  470.19   52.90
  -2  10   0  634.49   68.67
   2  10   1   13.16   11.11
  -2  10  -1   20.40   16.04
   2  10  -1   17.12   16.40
   2  10   2  132.42   21.90
  -2  10  -2  128.35   25.68
   2  10  -2  133.72   39.40
  -2  10   2  114.50   25.62
   2 -10  -3   24.59    7.56
   2  10   3   20.06   12.24
  -2  10  -3   23.99   13.87
  -2  10   3   23.27    8.89
  -3   0   0    3.69    3.09
   3   0   0    4.21    3.36
  -3   0   0   10.96    4.12
   3   0   0    1.66    9.56
  -3   0   0    2.90   12.04
   3   0   0    3.54    5.43
  -3   0   0    3.62    2.72
   3   0   0    4.89    6.27
  -3   0   1 3448.73  435.83
  -3   0  -1 3955.69  479.14
   3   0  -1 3760.33  466.13
   3   0   1 4129.82  494.17
  -3   0   1 3818.96  475.19
  -3   0  -1 4326.78  585.90
   3   0  -1 3766.16  493.84
   3   0   1 3616.07  493.84
  -3   0  -1 4495.92  663.80
  -3   0   1 3763.32  522.91
   3   0   1 3897.42  526.19
   3   0  -1 3140.65  405.60
  -3   0  -1 4029.95  482.08
  -3   0   1 4305.14  549.68
   3   0   1 3473.49  470.12
   3   0  -1 3552.13  511.06
  -3   0   2  289.45   19.13
  -3   0  -2  315.63   25.19
   3   0  -2  312.52   29.28
   3   0   2  305.90   17.99
  -3   0   2  294.97   21.41
  -3   0  -2  349.32   28.79
   3   0  -2  332.27   24.31
   3   0   2  296.92   29.31
  -3   0  -2  353.97   39.27
  -3   0   2  330.23   30.13
   3   0   2  397.57   53.60
   3   0  -2  355.53   21.56
  -3   0  -2  306.11   18.81
  -3   0   2  325.78   23.48
   3   0  -2  315.17   36.62
  -3   0  -2  280.09   15.30
  -3   0   3 4670.80  641.59
   3   0  -3 4666.51  659.83
   3   0   3 4429.62  593.82
  -3   0   3 4465.38  599.90
  -3   0  -3 5052.63  744.08
   3   0  -3 4773.24  679.83
   3   0   3 4360.22  671.83
  -3   0  -3 5207.90  825.80
   3   0   3 5403.16  839.42
  -3   0   3 4309.56  671.73
   3   0  -3 4539.72  607.60
  -3   0  -3 5847.07  781.10
  -3   0   3 4503.40  654.74
   3   0   3 4142.58  576.95
   3   0  -3 4753.90  829.72
  -3   0  -3 4736.15  702.55
  -3   0   4 1721.36  173.42
   3   0  -4 1925.27  192.53
  -3   0   4 1860.09  160.19
  -3   0  -4 2100.77  221.12
   3   0  -4 2016.30  193.96
   3   0   4 1768.11  202.20
  -3   0  -4 2221.51  307.66
   3   0   4 2141.08  258.33
  -3   0   4 1792.79  189.66
   3   0  -4 1953.89  179.01
  -3   0   4 1810.05  192.00
   3   0  -4 2106.31  322.86
  -3   0  -4 2057.80  221.56
  -3   0  -5   18.67    3.98
  -3   0   5   22.64    5.04
   3   0  -5   24.69    7.63
  -3   0   5   19.19    3.92
  -3   0  -5   19.42    9.33
   3   0  -5   23.16    4.82
   3   0   5   21.20   16.11
  -3   0  -5   23.73   15.30
   3   0   5   24.09   14.87
  -3   0   5   23.17    7.34
  -3   0   5   18.83    8.57
   3   0  -5   26.25   18.22
  -3   0  -5   26.05   11.10
  -3   0  -6  640.57   47.38
  -3   0   6  570.89   41.07
   3   0  -6  650.93   68.49
  -3   0  -6  650.47   58.68
   3   0   6  498.79   54.65
  -3   0  -6  676.12   82.35
   3   0   6  578.79   80.71
  -3   0   6  534.20   52.53
   3   0  -6  676.07   94.41
  -3   0  -6  692.72   76.27
  -3   0  -7    7.86    3.26
  -3   0   7    9.15    4.96
   3   0  -7   15.27   13.22
  -3   0  -7    4.78    8.68
   3   0   7   33.85   10.09
  -3   0  -7    6.75   14.95
   3   0   7    8.46   16.88
  -3   0   7    8.86    8.60
   3   0  -7   21.06   19.01
  -3   0  -7    0.69   14.27
  -3   0  -8 2332.24  232.85
   3   0  -8 2589.45  334.74
   3   0   8 2082.56  276.56
   3   0   8 1982.98  332.15
   3   0  -8 2627.28  405.26
  -3   0  -8 2848.33  467.61
   3   0  -9 1135.01  137.21
   3   0   9  763.02  114.09
   3   0   9  823.27  145.72
   3   0  -9 1150.73  231.68
  -3   0  -9 1263.50  219.33
   3   0 -10  633.22   80.27
   3   0  10  360.92   46.46
   3   0  10  343.17   84.26
   3   0 -10  490.67   96.77
  -3   0 -10  478.66  118.80
   3   0 -11  768.34  112.87
   3   0  11  602.20   71.36
   3   0  11  515.71  119.52
   3   0 -11  903.72  146.30
  -3   0 -11  795.89  126.68
   3   0 -12  109.50   24.25
   3   0  12   38.01   41.38
   3   0 -12   70.25   48.01
  -3   0 -12   79.94   41.54
   3   0 -13  308.96   44.42
  -3   0 -13  251.85   21.58
   3   0  13  188.62   68.59
   3   0 -13  400.34   84.21
  -3   0 -13  343.43   76.59
   3   0 -14  368.34   47.10
  -3   0 -14  283.00   22.76
   3   0  14  251.72   73.29
  -3   0 -14  427.82   82.55
   3   0 -15  370.63   45.60
   3   0  15  290.41  115.89
  -3   0  15  231.94   67.16
  -3   0 -15  444.20  126.55
   3   0 -16    4.89    9.86
   3   0  16    5.62   15.15
  -3   0  16    6.70   16.80
  -3   0 -16    6.81   15.24
   3   0 -17  151.64   29.74
   3   0  17  111.03   25.69
  -3   0  17   83.38   35.31
  -3   0 -17  143.97   29.67
  -3  -1   0  303.72   16.51
  -3   1   0  335.56   23.07
   3   1   0  300.02   17.44
   3  -1   0  380.74   31.34
  -3   1   0  343.40   23.98
  -3  -1   0  339.16   24.65
   3  -1   0  326.98   29.70
   3   1   0  366.34   36.38
  -3   1   0  360.37   42.06
  -3  -1   0  326.39   38.16
   3  -1   0  323.25   24.42
   3   1   0  263.15   32.16
  -3  -1   0  314.12   26.78
  -3   1   0  341.43   19.59
   3   1   0  296.61   27.62
   3  -1   0  305.21   38.11
  -3  -1   1 2854.79  297.89
  -3   1  -1 2890.31  322.55
   3  -1  -1 3215.89  351.82
   3   1   1 2541.99  265.54
  -3   1  -1 2984.62  337.01
  -3  -1   1 3264.44  372.98
   3  -1  -1 3118.75  401.02
   3   1   1 2909.43  369.68
  -3   1  -1 3280.65  436.94
  -3  -1   1 2484.33  363.54
   3   1   1 2705.43  340.03
   3  -1  -1 3416.49  386.12
  -3  -1   1 2714.21  299.42
  -3   1  -1 3284.46  324.28
   3   1   1 2718.09  324.55
   3  -1  -1 2952.92  379.48
  -3   1  -1 3127.65  348.81
  -3   1  -1 2510.47  270.71
  -3  -1  -1 2623.97  277.52
  -3   1   1 2910.60  320.92
   3   1  -1 2527.03  284.25
   3  -1   1 2949.65  317.85
  -3   1   1 2709.30  307.99
  -3  -1  -1 2694.25  319.35
   3  -1   1 2759.01  337.52
   3   1  -1 2969.06  340.28
  -3   1   1 3160.36  371.36
  -3  -1  -1 2720.16  368.82
   3  -1   1 3450.37  415.87
   3   1  -1 2733.60  314.97
  -3  -1  -1 3069.57  333.46
  -3   1   1 2639.68  297.17
   3   1  -1 2456.60  313.51
  -3  -1   2  377.24   26.29
  -3   1  -2  388.33   27.44
   3  -1  -2  398.38   28.92
   3   1   2  454.85   25.97
  -3  -1   2  411.42   23.53
  -3   1  -2  411.97   31.62
   3  -1  -2  458.87   44.79
   3   1   2  408.95   36.05
  -3   1  -2  455.03   46.32
  -3  -1   2  423.35   42.41
   3   1   2  404.51   40.86
  -3  -1   2  387.64   27.63
   3   1   2  435.51   41.48
   3  -1  -2  393.16   43.91
  -3   1  -2  451.59   32.74
  -3  -1  -2  371.04   19.80
  -3   1   2  376.83   36.21
   3   1  -2  381.66   25.62
   3  -1   2  405.79   33.02
  -3   1   2  375.89   24.45
  -3  -1  -2  430.55   48.05
   3  -1   2  393.30   37.30
   3   1  -2  429.35   29.29
  -3   1   2  418.02   30.32
  -3  -1  -2  430.54   50.47
   3  -1   2  367.45   41.24
   3   1  -2  480.88   41.62
  -3  -1   3 2025.79  182.97
   3  -1  -3 2083.36  224.13
   3   1   3 2036.49  173.63
  -3  -1   3 1899.45  169.02
  -3   1  -3 1997.71  202.49
   3  -1  -3 2057.86  210.13
   3   1   3 1971.21  216.98
  -3   1  -3 2354.60  272.06
  -3  -1   3 2194.36  248.57
   3   1   3 2136.47  240.04
   3  -1  -3 2029.21  173.20
  -3  -1   3 1974.39  209.37
   3   1   3 1683.14  174.27
   3  -1  -3 2003.08  249.02
   3   1   3 1829.16  164.97
  -3   1  -3 2314.31  243.84
   3  -1  -3 2105.71  171.75
  -3   1   3 1953.64  188.81
  -3  -1  -3 1897.87  165.03
   3   1  -3 2087.56  201.99
   3  -1   3 2009.20  185.56
  -3   1   3 2071.28  201.66
   3  -1   3 1965.81  251.09
   3   1  -3 2246.95  211.28
  -3  -1  -3 2106.02  263.71
  -3   1   3 1880.75  182.61
   3  -1   3 1844.31  226.95
   3   1  -3 2005.99  187.46
  -3  -1  -3 2033.20  198.77
   3   1  -3 2374.97  293.29
  -3   1   3 1840.47  161.27
  -3  -1  -3 1713.59  163.40
  -3  -1   4 1553.02  128.00
   3  -1  -4 1538.37  142.90
  -3  -1   4 1341.40  102.46
  -3   1  -4 1517.94  160.18
   3  -1  -4 1559.77  145.34
   3   1   4 1381.76  148.47
  -3   1  -4 1807.99  200.85
  -3  -1   4 1702.48  206.80
   3   1   4 1247.04  108.58
  -3  -1   4 1759.23  185.11
   3  -1  -4 1537.23  189.00
   3   1   4 1193.85  105.83
  -3   1  -4 1740.01  180.14
   3  -1  -4 1746.79  140.41
  -3  -1  -4 1511.04  115.17
  -3   1   4 1502.86  133.38
   3   1  -4 1648.22  164.15
   3  -1   4 1601.52  133.78
  -3   1   4 1502.20  122.84
  -3  -1  -4 1878.69  219.70
   3  -1   4 1423.38  154.71
  -3  -1  -4 1788.43  206.17
   3  -1   4 1391.29  207.06
   3   1  -4 1596.64  142.69
  -3  -1  -4 1532.18  141.96
   3   1  -4 1697.89  210.71
  -3   1   4 1373.45  117.53
  -3  -1  -4 1621.61  169.88
  -3   1  -5 2349.96  240.09
  -3  -1   5 2457.06  246.97
   3  -1  -5 2443.61  268.49
  -3   1  -5 2941.10  358.03
   3  -1  -5 2508.68  271.89
   3   1   5 2187.51  270.24
  -3   1  -5 2906.95  369.39
   3   1   5 2278.34  313.82
  -3  -1   5 2681.39  296.78
   3  -1  -5 2472.18  399.76
   3   1   5 2095.63  241.76
   3   1   5 1897.25  207.72
  -3   1  -5 2764.33  346.48
  -3  -1  -5 2137.55  205.64
  -3   1   5 2486.78  279.08
   3   1  -5 2384.31  284.13
  -3   1   5 2204.69  227.26
  -3  -1  -5 2920.69  377.69
   3  -1   5 2219.16  280.46
  -3  -1  -5 2768.03  362.61
   3  -1   5 2353.11  393.83
   3   1  -5 2428.35  249.16
  -3  -1  -5 2582.27  303.26
  -3   1  -6  611.35   42.22
  -3  -1   6  553.86   45.13
   3  -1  -6  592.23   50.88
  -3   1  -6  791.16   82.81
   3  -1  -6  610.85   46.69
   3   1   6  543.96   58.72
  -3   1  -6  757.16  113.00
   3   1   6  670.99   82.78
  -3  -1   6  693.66   57.40
   3  -1  -6  603.46  117.68
   3   1   6  535.23   42.79
  -3   1   6  534.91   40.27
   3   1  -6  589.33   49.34
  -3   1   6  531.09   31.74
  -3  -1  -6  719.32   90.14
   3  -1   6  617.32   80.43
  -3  -1  -6  699.65  115.46
   3  -1   6  674.10   92.02
  -3  -1  -6  609.96   64.06
  -3  -1   7  208.53   15.73
  -3   1  -7  218.85   20.54
   3  -1  -7  229.49   23.84
  -3   1  -7  272.65   38.80
   3   1   7  176.63   37.70
  -3  -1   7  207.26   23.22
  -3   1  -7  222.55   45.16
   3   1   7  218.72   45.27
  -3  -1   7  240.87   24.93
   3   1   7  182.16   18.59
  -3   1  -7  280.70   67.52
  -3   1  -7  216.03   17.33
  -3   1   7  237.23   18.34
   3   1  -7  228.04   23.11
  -3  -1  -7  278.04   48.31
   3  -1   7  185.73   26.78
  -3  -1  -7  227.86   43.68
   3  -1   7  212.13   51.16
   3   1  -7  258.99   55.22
  -3  -1  -7  211.05   34.34
  -3   1  -8  858.18   62.23
   3  -1  -8  846.96   79.16
   3   1   8  660.90   77.22
   3   1   8  763.93  117.25
   3  -1  -8  940.26  134.53
   3   1   8  737.40   69.15
  -3   1  -8 1015.80  135.22
  -3   1  -8  828.73   66.40
   3   1  -8  822.66   78.76
   3  -1   8  704.31   80.75
   3  -1   8  721.29  132.02
   3   1  -8  974.11  146.88
  -3  -1  -8  900.32  109.90
  -3   1  -9  189.04   14.92
   3  -1  -9  199.90   26.25
   3   1   9  202.66   29.25
   3   1   9  184.79   47.76
   3  -1  -9  229.17   55.63
  -3   1  -9  232.60   53.36
   3   1  -9  195.03   26.91
   3  -1   9  174.55   28.49
   3  -1   9  223.14   95.74
   3   1  -9  251.80   60.55
  -3  -1  -9  209.85   43.74
  -3   1 -10  893.35   80.77
   3  -1 -10  801.83   85.42
   3   1  10  685.60   84.70
   3   1  10  673.18  128.57
   3  -1 -10 1045.74  156.28
  -3   1 -10  947.99  151.44
   3   1 -10  801.13   88.98
   3  -1  10  588.57   95.78
   3  -1  10  757.80  218.12
   3   1 -10  897.14  156.55
  -3  -1 -10  928.70  133.84
  -3   1 -11  412.43   32.67
   3  -1 -11  397.32   49.01
   3   1  11  322.00   81.73
   3  -1 -11  528.06  100.18
  -3   1 -11  469.55   98.14
   3   1 -11  474.95   56.92
   3  -1  11  291.21   42.17
   3  -1  11  317.62  136.56
   3   1 -11  446.75  144.43
  -3  -1 -11  570.37   89.15
  -3   1 -12 1875.45  197.71
   3  -1 -12 2020.92  250.48
   3   1  12 1679.31  309.06
  -3   1 -12 2487.47  513.22
   3   1 -12 2285.86  336.90
  -3  -1 -12 1924.96  200.71
   3  -1  12 1647.18  213.95
   3  -1  12 1295.76  294.92
   3   1 -12 2509.49  406.22
  -3  -1 -12 3033.45  438.06
   3  -1 -13 1214.56  135.29
   3   1  13  951.65  258.81
  -3   1 -13 1305.81  211.33
   3   1 -13 1292.66  192.91
  -3  -1 -13 1088.08   96.19
   3  -1  13  762.04  178.24
  -3   1  13  649.04  158.00
   3   1 -13 1441.18  234.27
  -3  -1 -13 1527.43  305.68
   3  -1 -14  264.04   36.35
   3   1  14  164.48   77.09
  -3   1 -14  291.54   69.85
   3   1 -14  276.10   41.43
  -3  -1 -14  217.24   19.89
   3  -1  14  188.68   64.89
  -3   1  14  166.83   57.60
   3   1 -14  340.69   73.44
  -3  -1 -14  242.06   52.98
   3  -1 -15  272.49   36.96
   3   1  15  191.21   46.99
  -3   1 -15  314.80   70.58
   3   1 -15  301.87   38.88
   3  -1  15  207.69   64.00
  -3   1  15  203.70   59.45
  -3  -1 -15  272.50   54.67
   3  -1 -16  236.99   40.97
   3   1  16  163.86   37.66
  -3  -1  16  142.26   44.30
  -3   1 -16  323.21   59.36
   3   1 -16  243.89   31.36
   3  -1  16  198.51   84.37
  -3   1  16  184.37   76.20
  -3  -1 -16  244.58   45.92
   3  -1 -17   92.60   14.26
   3   1  17   87.63   30.60
  -3  -1  17   61.32   22.44
  -3   1 -17   85.32   24.18
   3   1 -17  109.33   16.04
   3  -1  17   66.87   23.47
  -3   1  17   63.87   20.58
  -3  -1 -17   94.91   24.24
  -3  -2   0 1941.09  159.49
  -3   2   0 1921.18  205.07
   3  -2   0 1926.64  178.76
  -3   2   0 1759.16  166.59
  -3  -2   0 1518.47  170.23
   3  -2   0 1668.12  203.67
   3   2   0 1965.60  192.28
  -3   2   0 1768.22  175.85
   3  -2   0 1747.52  191.19
  -3  -2   0 1675.27  210.24
   3   2   0 1780.70  182.78
  -3  -2   0 1847.89  181.09
   3   2   0 2223.14  261.53
  -3   2   0 1912.52  167.07
  -3   2   0 1799.94  181.45
  -3  -2   1 1529.31  111.64
  -3   2  -1 1203.66  108.39
   3  -2  -1 1608.73  145.05
   3   2   1 1191.61   82.95
  -3   2  -1 1292.61  121.15
   3  -2  -1 1294.61  125.36
  -3  -2   1 1225.85  104.01
   3   2   1 1468.51  132.34
  -3   2  -1 1328.05  127.50
  -3  -2   1 1363.00  155.19
   3  -2  -1 1235.20   96.91
   3   2   1 1115.25  110.52
  -3   2  -1 1398.80  116.12
  -3  -2   1 1465.08  126.99
   3   2   1 1234.96  114.83
  -3   2  -1 1401.14   99.40
  -3   2  -1 1209.67  105.48
   3   2   1 1071.85   88.17
  -3   2  -1 1484.53  135.00
  -3  -2  -1 1338.81   88.92
  -3   2   1 1385.75  117.89
   3   2  -1 1218.37  100.72
   3  -2   1 1241.23  104.49
  -3   2   1 1236.66  103.39
   3  -2   1 1411.48  140.87
   3   2  -1 1463.24  133.80
  -3   2   1 1253.25   97.42
  -3  -2  -1 1373.65  161.44
   3  -2   1 1190.19  117.31
   3   2  -1 1466.21  129.33
  -3  -2  -1 1235.62  123.65
   3   2  -1 1466.87  147.56
  -3   2   1 1168.82  108.54
  -3  -2   2 1175.25   87.55
  -3   2  -2 1033.80   93.95
   3  -2  -2 1334.83  111.78
  -3   2  -2 1335.16  128.07
  -3  -2   2 1309.11  105.39
   3  -2  -2 1221.89  115.47
   3   2   2 1235.88  131.02
  -3   2  -2 1188.14  122.04
  -3  -2   2 1275.74  146.08
   3   2   2 1348.77  159.38
  -3  -2   2 1119.63  111.58
   3   2   2 1095.78   98.57
   3  -2  -2 1378.23  140.27
   3   2   2  972.84   90.41
  -3   2  -2 1438.76  126.05
  -3   2   2 1221.56  102.23
   3   2  -2 1120.06   88.49
   3  -2   2 1096.12  100.56
  -3   2   2 1177.58  107.20
   3  -2   2 1169.44  117.12
   3   2  -2 1223.09  106.46
  -3  -2  -2 1216.55  145.36
   3  -2   2 1115.99  143.42
   3   2  -2 1115.85   93.62
  -3  -2  -2 1373.88  125.38
   3   2  -2 1241.34  130.24
  -3   2   2 1103.20  103.02
  -3  -2   3 3340.74  361.69
   3  -2  -3 3323.41  395.84
  -3  -2   3 2895.78  313.67
  -3   2  -3 3674.49  435.32
   3  -2  -3 3514.69  441.96
   3   2   3 3383.34  458.47
  -3   2  -3 3439.79  433.63
  -3  -2   3 4062.18  603.13
   3   2   3 3101.24  420.38
  -3  -2   3 3304.60  394.29
   3   2   3 3181.01  386.23
   3  -2  -3 3820.28  523.75
   3   2   3 2674.05  334.23
  -3   2  -3 3495.90  444.29
   3  -2  -3 2329.25  263.37
  -3   2   3 3154.56  398.56
   3   2  -3 3351.01  407.88
   3  -2   3 3213.69  369.19
  -3   2   3 3234.93  369.44
   3  -2   3 3124.00  410.16
   3   2  -3 3131.53  340.79
  -3  -2  -3 3291.10  480.30
   3  -2   3 3145.07  446.90
   3   2  -3 3300.56  383.82
  -3  -2  -3 3188.96  426.11
   3   2  -3 3204.86  443.74
  -3   2   3 2858.10  392.27
  -3  -2  -3 2722.12  311.53
  -3  -2   4 1696.76  143.44
   3  -2  -4 1696.77  163.27
  -3   2  -4 1823.38  174.42
   3  -2  -4 1883.22  191.05
   3   2   4 1477.40  180.65
  -3   2  -4 1857.61  193.49
   3   2   4 1653.75  191.89
  -3  -2   4 1698.05  163.30
   3   2   4 1670.09  174.67
   3  -2  -4 2030.84  243.39
   3   2   4 1463.11  153.83
  -3   2  -4 1659.73  207.22
   3  -2  -4 1516.41  137.89
  -3   2   4 1557.96  149.02
   3   2  -4 1659.28  156.51
   3  -2   4 1761.31  158.38
  -3   2   4 1622.91  145.11
   3  -2   4 1516.03  198.12
  -3  -2  -4 1852.89  281.32
   3  -2   4 1628.62  215.70
   3   2  -4 1737.01  170.44
  -3  -2  -4 1885.14  199.01
  -3   2   4 1396.39  152.87
  -3  -2  -4 1706.11  178.88
  -3   2  -5 1650.54  152.95
  -3  -2   5 1674.41  145.89
   3  -2  -5 1668.37  181.87
  -3   2  -5 1831.86  176.55
   3  -2  -5 1896.79  218.07
   3   2   5 1449.20  162.84
  -3   2  -5 1930.91  207.13
   3   2   5 1728.98  200.93
  -3  -2   5 1782.92  174.76
   3   2   5 1693.89  176.25
   3  -2  -5 2063.40  259.35
   3   2   5 1507.11  166.88
   3  -2  -5 1842.88  170.17
  -3   2   5 1652.72  157.84
   3   2  -5 1606.06  157.26
  -3   2   5 1642.88  151.16
   3  -2   5 1548.91  180.35
  -3  -2  -5 1940.55  246.15
   3  -2   5 1578.36  225.37
   3   2  -5 1687.62  157.21
  -3   2   5 1447.81  164.75
  -3  -2  -5 1599.63  165.40
  -3   2  -6  791.97   60.66
  -3  -2   6  757.24   54.29
   3  -2  -6  801.76   85.60
  -3   2  -6  824.04   67.73
   3  -2  -6  936.12   98.41
   3   2   6  682.86   72.22
  -3   2  -6  945.09   91.12
   3   2   6  788.89   91.19
   3   2   6  612.39   56.55
  -3  -2   6  776.06   67.73
   3   2   6  658.40   76.02
   3  -2  -6  958.46  121.85
   3   2   6  730.84   75.68
  -3   2  -6  917.82  108.95
   3  -2  -6  754.59   61.26
  -3   2   6  792.63   75.95
   3   2  -6  737.17   63.83
  -3   2   6  743.67   51.21
  -3  -2  -6  903.48   90.04
   3  -2   6  699.97   76.32
  -3  -2  -6  905.13  109.24
   3  -2   6  733.52  115.84
   3   2  -6  773.45   61.90
   3   2  -6  875.03  125.77
  -3  -2  -6  713.68   69.67
  -3   2  -7  110.09   15.76
  -3  -2   7   65.54    8.18
   3  -2  -7   69.75   12.91
  -3   2  -7   68.91   11.26
   3  -2  -7   86.20   21.59
   3   2   7   61.11   16.50
  -3  -2   7  120.22   17.52
   3   2   7   70.49   21.61
   3  -2  -7   90.31   31.95
   3   2   7   70.06   16.51
  -3   2  -7   81.77   27.70
   3   2  -7   84.97   12.77
   3  -2   7   66.39   16.77
   3  -2   7   72.34   34.29
   3   2  -7   69.60   32.12
  -3  -2  -7   60.05   15.78
  -3   2  -8  310.33   23.33
   3  -2  -8  316.30   31.58
   3  -2  -8  354.16   43.65
   3   2   8  309.86   38.21
   3  -2  -8  321.66   29.03
  -3  -2   8  245.26   34.97
   3   2   8  303.09   47.88
   3  -2  -8  406.72   70.91
   3   2   8  332.36   60.03
  -3   2  -8  449.31   69.45
   3   2  -8  276.65   31.30
   3  -2   8  261.06   35.35
   3  -2   8  268.18   72.46
  -3  -2  -8  276.45   38.73
  -3   2  -9  480.65   35.67
   3  -2  -9  470.26   46.58
   3   2   9  427.82   54.66
  -3  -2   9  400.04   94.76
   3   2   9  397.08   68.86
   3   2  -9  477.86   49.91
   3  -2   9  440.98   51.00
   3  -2   9  366.28   98.34
   3   2  -9  563.77  103.93
  -3  -2  -9  418.84   59.31
  -3   2 -10  876.82   79.99
   3  -2 -10  846.23   84.71
  -3  -2  10  612.85  106.73
   3   2  10  674.37  107.62
  -3   2 -10 1014.28  162.52
   3   2 -10  866.54   93.56
   3  -2  10  719.60   84.36
   3  -2  10  645.05  155.19
   3   2 -10 1037.73  165.91
  -3  -2 -10  837.38  110.58
  -3   2 -11  219.78   20.11
   3  -2 -11  194.77   28.12
   3   2  11  151.62   43.21
  -3   2 -11  246.78   68.19
   3   2 -11  195.97   33.67
  -3  -2 -11  207.03   20.80
   3  -2  11  147.78   24.98
   3  -2  11  136.67   68.40
  -3   2  11  135.19   53.35
   3   2 -11  190.08   67.07
  -3  -2 -11  179.42   42.65
  -3   2 -12  572.85   47.85
   3  -2 -12  566.23   61.79
   3   2  12  413.98   80.84
  -3   2 -12  660.47  131.68
   3   2 -12  603.96   73.35
  -3  -2 -12  546.59   47.32
   3  -2  12  451.13  191.37
  -3   2  12  343.60   95.83
   3   2 -12  680.90  176.74
  -3  -2 -12  540.49   90.17
  -3   2 -13  221.64   30.51
   3  -2 -13  228.20   47.61
   3   2  13  173.92   45.07
  -3   2 -13  285.69  117.84
   3   2 -13  250.22   58.67
  -3  -2 -13  218.11   21.65
   3  -2  13  153.83  103.71
  -3   2  13  156.02   55.69
   3   2 -13  318.54   69.16
  -3  -2 -13  223.13   50.91
  -3   2 -14   63.30   12.11
   3  -2 -14   71.11   25.69
   3   2  14   54.11   25.30
  -3   2 -14   85.27   62.34
   3   2 -14   78.23   33.84
   3  -2  14   57.00   38.76
  -3   2  14   52.50   33.02
   3   2 -14  108.95   39.11
  -3  -2 -14   76.03   28.56
  -3   2 -15    6.85    6.24
   3  -2 -15   12.37    8.97
   3   2  15    5.16   13.69
  -3   2 -15   15.23   21.73
   3   2 -15   12.87   10.72
  -3  -2 -15   -0.11    5.64
   3  -2  15    3.85   21.41
  -3   2  15    4.41   31.18
  -3  -2 -15    9.30   15.96
   3  -2 -16  379.59   35.21
   3   2  16  240.65   47.63
  -3  -2  16  229.06   54.08
  -3   2 -16  441.14   72.30
   3   2 -16  397.63   39.94
   3  -2  16  280.19   64.60
  -3   2  16  242.68   48.78
  -3  -2 -16  419.37   85.04
   3  -2 -17   59.07    9.62
  -3  -2  17   30.36   14.45
  -3   2 -17   88.70   41.09
   3   2 -17   77.17   12.70
   3  -2  17   50.74   40.88
  -3   2  17   58.29   17.64
  -3  -2 -17   46.94   13.91
  -3   3   0  261.32   34.12
   3  -3   0  266.63   20.49
  -3   3   0  287.75   30.30
   3  -3   0  282.14   29.93
   3   3   0  296.35   21.32
  -3  -3   0  299.82   45.90
   3   3   0  315.99   40.28
  -3   3   0  251.57   18.53
  -3  -3   0  267.49   36.40
   3   3   0  286.07   28.50
  -3   3  -1   64.29   11.04
   3  -3  -1   76.36    9.39
  -3   3  -1   66.64    9.25
  -3  -3   1   52.50   11.84
   3  -3  -1   74.50   14.77
   3   3   1   77.34   10.02
  -3  -3   1  134.00   25.82
   3   3   1   92.65   13.55
  -3  -3   1   86.08   13.73
   3   3   1   67.43   12.44
  -3   3  -1  104.07    9.43
  -3   3  -1   84.61   12.23
   3  -3  -1   61.24    6.55
  -3   3   1   80.09   11.19
   3  -3   1   65.97   14.58
  -3   3   1   67.96    8.46
   3  -3   1  111.03   22.89
   3  -3   1   62.92   17.78
  -3  -3  -1  102.50   36.21
   3   3  -1   73.69   10.46
   3  -3   1   69.11    5.76
  -3   3   1   67.97   19.31
  -3  -3  -1   81.99   17.37
   3   3  -1  101.01   29.51
  -3   3   1   59.77   14.94
  -3  -3   2  405.91   22.95
  -3   3  -2  393.76   36.46
   3  -3  -2  499.63   45.28
  -3   3  -2  479.83   35.85
   3  -3  -2  489.65   47.54
   3   3   2  468.31   38.15
  -3  -3   2  538.99   70.91
   3   3   2  414.85   40.32
  -3  -3   2  467.95   41.55
   3   3   2  489.00   41.11
  -3   3  -2  482.86   36.47
   3   3   2  373.76   41.19
   3  -3  -2  434.47   32.92
  -3   3   2  524.17   37.64
   3   3  -2  434.04   27.97
   3  -3   2  442.80   32.28
  -3   3   2  457.87   32.71
   3  -3   2  461.99   67.34
  -3  -3  -2  489.11   66.40
   3  -3   2  412.23   46.27
   3   3  -2  455.74   34.46
  -3   3   2  585.76   51.72
  -3  -3  -2  469.39   49.04
   3   3  -2  565.08   57.27
  -3   3   2  347.64   42.53
  -3  -3   3  473.32   33.78
  -3   3  -3  435.91   56.26
   3  -3  -3  619.36   59.17
  -3   3  -3  521.26   38.96
   3  -3  -3  626.14   56.80
   3   3   3  508.81   44.92
   3   3   3  427.68   44.56
  -3  -3   3  563.50   49.11
   3   3   3  568.11   60.44
   3   3   3  435.85   50.67
   3  -3  -3  507.97   33.65
   3   3  -3  490.08   42.60
  -3   3   3  508.06   39.74
   3  -3   3  518.15   38.08
  -3   3   3  468.03   35.56
   3  -3   3  506.62   52.93
  -3  -3  -3  514.72   72.42
   3  -3   3  457.00   60.73
   3   3  -3  501.58   38.69
  -3  -3  -3  682.88   93.76
  -3   3   3  515.59   56.20
   3   3  -3  567.31   62.89
  -3   3   3  445.12   54.26
  -3  -3  -3  629.38   46.60
  -3  -3   4  363.42   27.63
   3  -3  -4  378.75   31.64
  -3   3  -4  376.17   28.34
   3  -3  -4  450.25   59.80
   3   3   4  376.91   35.68
   3   3   4  301.23   48.09
  -3  -3   4  415.83   51.19
   3   3   4  339.93   37.31
  -3   3  -4  445.81   45.73
   3   3   4  331.41   43.49
   3  -3  -4  351.42   23.95
  -3   3   4  331.09   28.22
   3   3  -4  329.89   25.75
  -3   3   4  339.36   33.58
   3  -3   4  347.69   38.32
  -3  -3  -4  354.69   57.35
   3  -3   4  339.88   55.89
   3   3  -4  369.23   28.64
  -3  -3  -4  391.32   48.98
  -3   3   4  352.75   47.35
   3   3  -4  459.77   51.86
  -3   3   4  328.82   44.35
  -3  -3  -4  340.98   26.12
  -3  -3   5 2171.13  213.78
  -3   3  -5 2132.43  221.17
   3  -3  -5 2264.84  241.32
  -3   3  -5 2135.51  219.42
   3  -3  -5 2101.19  264.92
   3   3   5 2243.94  259.23
   3   3   5 2155.71  270.08
   3   3   5 2023.13  237.88
  -3  -3   5 2234.32  267.12
  -3   3  -5 2388.38  299.93
   3   3   5 2159.24  325.70
   3  -3  -5 1949.81  213.32
  -3   3   5 2116.95  223.97
   3   3  -5 1995.79  215.26
  -3   3   5 2156.40  212.33
   3  -3   5 2097.62  281.93
  -3  -3  -5 2337.29  330.10
   3  -3   5 2009.95  318.27
   3   3  -5 2186.44  229.56
  -3   3   5 2083.37  287.63
   3   3  -5 3055.39  470.45
  -3   3   5 1792.71  279.53
  -3  -3  -5 1831.78  202.10
  -3  -3   6   34.18    6.55
  -3   3  -6   39.48    8.75
   3  -3  -6   40.00    9.79
   3  -3  -6   44.05   17.58
   3   3   6   36.58   16.07
   3   3   6   35.96    8.44
   3   3   6   24.90   17.61
   3   3   6   27.51   14.08
  -3   3  -6   42.34   28.53
   3  -3  -6   71.08   14.86
   3   3  -6   39.48    8.93
  -3   3   6   34.57    6.13
   3  -3   6   35.41   13.78
   3  -3   6   25.07   28.34
   3   3  -6   37.31    8.61
  -3   3   6   40.38   21.38
   3   3  -6   58.06   26.27
  -3   3   6   33.40   16.29
  -3  -3  -6   50.30   13.93
  -3   3  -7 1312.14  129.83
   3  -3  -7 1228.10  115.20
   3  -3  -7 1237.99  145.27
  -3  -3   7 1350.72  145.94
   3   3   7 1335.18  151.55
   3   3   7  952.97   92.26
   3   3   7  908.31  131.26
   3   3   7  940.15  124.87
  -3   3  -7 1463.97  195.88
   3  -3  -7 1279.36  123.18
   3   3  -7 1109.16  108.93
   3  -3   7 1106.93  125.20
   3  -3   7 1122.94  199.45
  -3   3   7 1068.45  159.07
   3   3  -7 1376.47  195.82
  -3   3   7 1045.49  138.20
  -3  -3  -7 1267.01  165.43
  -3   3  -8  591.65   47.78
   3  -3  -8  596.12   55.91
   3  -3  -8  588.22   75.90
  -3  -3   8  518.71   67.80
   3   3   8  645.25   80.24
   3   3  -8  561.93   57.78
  -3  -3  -8  763.63   59.44
   3  -3   8  542.41   86.03
   3  -3   8  510.25  119.08
  -3   3   8  506.92   93.19
   3   3  -8  620.58  109.93
  -3  -3  -8  647.25   77.12
  -3   3  -9    6.64    6.46
   3  -3  -9    5.54    8.75
   3  -3  -9   10.17   12.44
  -3  -3   9   31.76   19.76
   3   3   9   26.23   15.32
  -3   3  -9   38.04   24.52
   3   3  -9   15.06   10.49
   3  -3   9    2.41   10.47
   3  -3   9   19.97   28.76
  -3   3   9   10.30   20.44
  -3  -3  -9    8.58   14.11
  -3   3 -10 1934.67  194.70
   3  -3 -10 1904.97  214.08
  -3  -3  10 1606.16  263.11
   3   3  10 1959.46  275.27
  -3   3 -10 2108.98  438.16
   3   3 -10 1989.19  241.75
  -3  -3 -10 1886.07  198.05
   3  -3  10 1587.22  205.82
   3  -3  10 1487.78  324.76
  -3   3  10 1457.10  268.19
   3   3 -10 2153.05  355.06
  -3  -3 -10 2095.26  284.28
  -3   3 -11  127.75   23.95
   3  -3 -11  105.32   19.19
  -3  -3  11   94.28   37.01
   3   3  11  101.03   31.34
  -3   3 -11  128.00   54.37
   3   3 -11  114.95   24.46
  -3  -3 -11  118.57   16.07
   3  -3  11   76.02   57.13
  -3   3  11   79.94   42.12
   3   3 -11  147.62   55.35
  -3  -3 -11  120.97   33.53
  -3   3 -12 1467.99  138.68
   3  -3 -12 1337.94  146.35
  -3  -3  12  901.42  246.79
   3   3  12 1176.44  172.42
  -3   3 -12 1611.90  278.37
   3   3 -12 1375.20  163.09
  -3  -3 -12 1368.03  134.39
   3  -3  12 1081.01  246.46
  -3   3  12 1047.86  200.94
   3   3 -12 1528.67  339.60
  -3  -3 -12 1767.12  236.51
  -3   3 -13  379.76   34.77
   3  -3 -13  367.57   42.32
   3   3  13  334.11   89.06
  -3   3 -13  537.08  108.00
   3   3 -13  478.72   54.98
   3  -3  13  274.64  155.80
  -3   3  13  281.25  125.06
   3   3 -13  435.75   91.95
  -3  -3 -13  447.43  108.80
  -3   3 -14   21.43   13.06
   3  -3 -14    7.62    9.11
   3   3  14    4.19   17.77
  -3   3 -14   32.65   46.78
   3   3 -14   32.88   19.95
   3  -3  14    9.84   25.93
  -3   3  14   20.27   27.01
   3   3 -14    9.23   23.36
  -3  -3 -14    8.58   21.26
  -3   3 -15   90.99   12.88
   3  -3 -15   89.49   14.36
   3   3  15   70.79   15.65
  -3   3 -15  107.70   37.41
   3   3 -15   89.98   17.47
   3  -3  15   63.89   37.25
  -3   3  15   67.45   26.50
  -3  -3 -15   74.22   21.04
  -3   3 -16   69.37    9.70
   3  -3 -16   57.84   15.81
  -3  -3  16   47.93   20.21
  -3   3 -16   93.11   29.23
   3   3 -16   82.99   14.16
   3  -3  16   58.35   29.43
  -3   3  16   74.22   21.87
  -3  -3 -16   52.38   16.34
  -3   4   0  612.17   72.53
   3  -4   0  616.68   58.36
  -3   4   0  652.29   51.08
   3  -4   0  644.25   67.12
  -3  -4   0  807.20  104.53
   3   4   0  649.11   54.00
   3   4   0  687.32   64.74
  -3   4  -1  417.30   39.33
   3  -4  -1  396.61   31.05
  -3   4  -1  412.49   31.72
   3  -4  -1  422.62   46.02
  -3  -4   1  682.80   79.80
   3   4   1  371.58   45.17
   3   4   1  435.14   40.89
  -3   4  -1  560.86   40.62
   3  -4  -1  360.92   27.95
  -3   4   1  370.99   34.15
   3  -4   1  426.78   32.50
  -3  -4  -1  361.91   23.50
  -3   4   1  403.16   31.72
   3  -4   1  384.48   42.90
  -3  -4  -1  463.18   99.36
   3   4  -1  432.44   34.71
  -3  -4  -1  471.20   56.75
  -3   4   1  434.79   35.81
   3   4  -1  430.76   43.94
  -3   4   1  351.42   52.99
   3  -4  -2  136.56   13.09
  -3   4  -2  120.37   18.56
   3  -4  -2  128.51   21.44
   3   4   2  134.49   18.83
   3   4   2  126.75   17.28
  -3   4  -2  138.77   15.55
   3  -4  -2  105.66   10.76
  -3   4   2  119.32   14.60
   3  -4   2  130.14   13.23
  -3  -4  -2  110.32    9.53
  -3   4   2  113.15   12.89
   3  -4   2  122.55   32.80
  -3  -4  -2  135.92   35.84
   3   4  -2  132.19   14.49
  -3  -4  -2  113.27   37.43
  -3   4   2  114.77   16.09
   3   4  -2  161.28   41.48
  -3   4   2   82.67   23.87
   3  -4  -3  156.95   15.22
   3  -4  -3  174.48   38.88
   3   4   3  148.87   21.18
   3   4   3  142.55   28.99
  -3   4  -3  132.70   18.01
   3   4   3  111.08   44.14
   3  -4  -3  144.47   18.28
   3  -4   3  146.81   14.98
  -3  -4  -3  128.22   11.80
   3  -4   3  135.28   23.36
   3  -4   3  120.65   29.45
   3   4  -3  141.96   23.06
   3  -4   3  193.52   17.80
  -3  -4  -3  165.51   33.96
  -3   4   3  124.16   20.11
   3   4  -3  164.02   29.43
  -3   4   3  112.82   47.22
  -3   4  -4  414.79   34.03
   3  -4  -4  428.78   35.22
   3  -4  -4  376.48   54.90
   3   4   4  436.66   45.05
   3   4   4  363.25   43.91
  -3   4  -4  565.27   83.69
   3   4   4  328.74   56.96
   3  -4  -4  418.34   31.14
  -3  -4  -4  402.47   29.52
   3  -4   4  397.92   44.77
   3  -4   4  427.46   78.18
   3   4  -4  437.04   35.88
   3  -4   4  410.39   30.58
  -3   4   4  369.74   61.16
   3   4  -4  466.93   58.70
  -3   4   4  339.83   59.92
  -3  -4  -4  359.86   34.27
  -3   4  -5  665.01   54.85
   3  -4  -5  771.55   72.91
   3  -4  -5  611.99   78.88
   3   4   5  616.70   65.06
   3   4   5  564.93   63.96
  -3   4  -5  812.24   91.11
   3   4   5  531.31   86.28
   3  -4  -5  614.62   49.58
   3   4  -5  571.89   50.20
  -3  -4  -5  641.47   49.00
   3  -4   5  567.23   64.30
   3  -4   5  583.38  106.91
   3   4  -5  636.25   55.33
  -3   4   5  717.98  124.38
   3   4  -5  639.77   82.78
  -3   4   5  557.06   87.45
  -3  -4  -5  702.63   59.07
  -3   4  -6  496.72   42.23
   3  -4  -6  527.43   59.94
   3  -4  -6  449.83   48.33
   3   4   6  427.83   50.54
   3   4   6  408.77   39.91
  -3   4  -6  595.78   74.61
   3  -4  -6  452.84   37.89
   3   4  -6  464.25   43.04
  -3  -4  -6  493.45   38.59
   3  -4   6  526.96   57.52
   3  -4   6  444.81   94.32
  -3   4   6  566.71  111.56
   3   4  -6  599.49  134.19
  -3  -4  -6  518.21   46.42
  -3   4  -7  570.63   65.16
   3  -4  -7  581.89   51.06
   3  -4  -7  509.06   55.08
  -3  -4   7  577.03   71.93
   3   4   7  449.74   56.62
   3   4   7  542.76   54.32
  -3   4  -7  552.35  116.47
   3  -4  -7  478.81   43.71
   3   4  -7  524.72   51.45
  -3  -4  -7  538.07   44.21
   3  -4   7  561.61   62.99
   3  -4   7  453.83  106.42
  -3   4   7  577.51  132.07
   3   4  -7  603.75  101.15
  -3  -4  -7  534.31   53.37
  -3   4  -8  616.93   51.54
   3  -4  -8  647.44   58.75
   3  -4  -8  594.92   83.61
  -3  -4   8  562.79   78.20
   3   4   8  542.66   56.63
  -3   4  -8  746.25  120.29
   3  -4  -8  504.43   62.60
   3   4  -8  610.93   62.85
  -3  -4  -8  610.36   52.65
   3  -4   8  569.32   66.46
   3  -4   8  489.01  122.01
  -3   4   8  631.69  153.32
   3   4  -8  634.01  113.39
  -3  -4  -8  595.98   63.40
  -3   4  -9  495.25   41.00
   3  -4  -9  483.48   46.30
   3  -4  -9  478.63   72.31
  -3  -4   9  368.70   60.40
  -3   4  -9  549.00  104.50
   3  -4  -9  376.58   53.80
   3   4  -9  489.97   54.15
  -3  -4  -9  460.76   41.82
   3  -4   9  362.21  106.38
  -3   4   9  448.05  135.07
   3   4  -9  489.12  143.64
  -3  -4  -9  439.02   53.29
  -3   4 -10  747.46   62.29
   3  -4 -10  714.52   70.54
   3  -4 -10  855.60  117.95
  -3  -4  10  656.02  113.09
   3   4  10  661.86   79.57
  -3   4 -10  827.63  144.76
   3   4 -10  622.62   68.45
  -3  -4 -10  701.18   64.62
   3  -4  10  566.29  145.51
  -3   4  10  503.69  133.40
   3   4 -10  812.09  150.16
  -3  -4 -10  671.38   82.34
  -3   4 -11   49.85   17.88
  -3  -4  11   42.94   28.70
   3   4  11   40.68   16.28
   3   4 -11   53.13   14.04
  -3  -4 -11   44.87   20.89
   3  -4  11   33.52   40.82
  -3   4  11   22.33   39.19
  -3  -4 -11   50.55   17.68
  -3   4 -12  146.58   16.07
   3  -4 -12  125.04   18.18
  -3  -4  12   98.33   38.79
   3   4  12   91.05   22.30
  -3   4 -12  245.02   58.28
   3   4 -12  116.66   20.14
  -3  -4 -12   63.18   19.16
   3  -4  12   93.09   53.77
  -3   4  12   92.53   33.16
   3   4 -12  117.79   45.15
  -3  -4 -12  103.19   25.79
  -3   4 -13  208.43   20.74
   3  -4 -13  216.49   33.51
  -3  -4  13  138.62   46.39
   3   4  13  179.98   26.71
  -3   4 -13  250.72   66.38
   3   4 -13  220.99   27.63
  -3  -4 -13  154.98   24.19
   3  -4  13  184.91  101.93
  -3   4  13  155.37   40.54
   3   4 -13  213.33   79.73
  -3  -4 -13  199.92   33.92
  -3   4 -14  312.98   38.23
   3  -4 -14  221.23   30.93
  -3  -4  14  150.51   47.79
  -3   4 -14  444.31   75.75
   3   4 -14  293.82   45.93
  -3  -4 -14  222.01   26.26
   3  -4  14  256.40   96.65
  -3   4  14  206.56   44.72
   3   4 -14  299.34   56.55
  -3  -4 -14  273.47   37.96
  -3   4 -15   13.55    6.32
   3   4 -15    4.00    8.12
  -3  -4 -15    7.71    9.25
   3  -4  15    1.02   19.03
  -3   4  15    6.78   14.31
  -3  -4 -15    3.33    9.32
  -3   4 -16   88.61   10.41
  -3   4 -16  137.45   28.14
   3   4 -16   90.71   13.04
   3  -4  16   84.99   28.15
  -3   4  16   83.95   25.18
   3  -5   0  460.71   38.06
   3  -5   0  475.16   55.19
   3   5   0  488.81   42.58
   3   5   0  491.34   52.55
   3  -5  -1  322.49   27.52
   3  -5  -1  342.49   43.82
   3   5   1  358.18   32.96
   3   5   1  353.90   39.50
  -3   5  -1  412.67   38.41
   3  -5  -1  292.31   28.19
   3  -5   1  419.05   32.64
   3  -5   1  331.79   42.85
   3   5  -1  340.84   45.13
   3   5  -1  351.52   41.94
   3  -5  -2  783.52   78.57
   3  -5  -2  875.51   96.68
   3   5   2  789.13   72.87
   3   5   2  903.84   88.03
  -3   5  -2  985.90   89.09
   3  -5  -2  721.07   63.26
  -3  -5  -2  738.10   69.08
   3  -5   2  740.25  112.09
   3   5  -2  800.87   72.09
   3   5  -2 1093.35  155.94
  -3   5  -3   65.21   11.62
   3  -5  -3   68.48   10.69
   3  -5  -3   78.66   32.35
   3   5   3   54.41   12.85
   3   5   3   74.27   16.00
  -3   5  -3   76.24   14.88
   3  -5  -3   60.82    9.88
  -3  -5  -3   40.79   13.04
   3  -5   3   76.04   18.26
   3   5  -3   71.49   12.65
  -3   5   3   92.69   16.26
   3   5  -3  102.22   23.75
  -3   5  -4  182.74   21.51
   3  -5  -4  231.13   20.93
   3  -5  -4  195.07   51.79
   3   5   4  169.75   32.85
   3   5   4  211.57   43.26
  -3   5  -4  272.82   61.92
   3  -5  -4  174.04   26.41
   3  -5   4  280.59   34.33
   3   5  -4  177.99   22.38
  -3   5   4  211.32   30.45
   3   5  -4  210.64   39.62
  -3   5  -5 1083.76   97.51
   3  -5  -5 1070.77   96.99
   3  -5  -5  910.35  126.27
   3   5   5 1224.27  148.83
   3   5   5 1007.80  122.33
  -3   5  -5 1342.63  157.07
   3  -5  -5 1011.77   91.91
  -3  -5  -5  947.19   95.38
   3  -5   5  920.81  105.69
   3  -5   5  832.96  150.71
   3   5  -5  922.57   91.62
  -3   5   5 1094.23  125.55
   3   5  -5 1019.84  134.21
  -3  -5  -5  835.25   80.97
  -3   5  -6  238.16   38.76
   3  -5  -6  287.67   25.03
   3  -5  -6  220.13   45.55
   3   5   6  216.67   40.46
  -3   5  -6  257.64   48.24
   3  -5  -6  221.15   23.31
  -3  -5  -6  216.42   30.25
   3  -5   6  233.74   50.12
   3  -5   6  189.92   58.42
  -3   5   6  233.99   40.23
   3   5  -6  301.41   93.46
  -3  -5  -6  200.70   21.11
  -3   5  -7  605.78   54.36
   3  -5  -7  681.00   58.44
   3  -5  -7  555.08   88.56
  -3  -5   7  626.44   85.95
   3   5   7  855.93   83.46
   3   5   7  616.74   84.85
  -3   5  -7  660.14  100.18
   3  -5  -7  623.16   58.34
  -3  -5  -7  514.50   68.33
   3  -5   7  587.43   70.12
   3  -5   7  505.41  113.57
  -3   5   7  612.97   85.82
   3   5  -7  710.18  118.41
  -3  -5  -7  568.70   67.56
  -3   5  -8  310.15   29.19
   3  -5  -8  299.11   28.90
   3  -5  -8  292.59   56.27
  -3  -5   8  274.69   49.04
   3   5   8  329.08   41.23
  -3   5  -8  391.93  122.09
   3  -5  -8  275.61   30.66
  -3  -5  -8  290.52   43.37
   3  -5   8  255.35   75.95
  -3   5   8  295.16   53.85
   3   5  -8  337.04   72.42
  -3  -5  -8  409.66   57.68
  -3   5  -9  388.64   33.98
   3  -5  -9  352.81   33.48
   3  -5  -9  341.42   63.10
  -3  -5   9  278.72   78.60
   3   5   9  410.03   46.32
   3   5   9  344.59   54.93
  -3   5  -9  443.72   89.71
   3  -5  -9  302.62   35.26
   3   5  -9  335.15   38.65
  -3  -5  -9  374.96   36.50
   3  -5   9  303.05   88.65
  -3   5   9  343.98   61.48
   3   5  -9  369.20   79.40
  -3  -5  -9  420.71   66.04
  -3   5 -10  200.74   28.44
   3  -5 -10  168.85   19.15
   3  -5 -10  224.24   53.93
  -3  -5  10  167.72   49.48
   3   5  10  196.59   28.23
   3  -5 -10  140.29   21.75
   3   5 -10  162.29   23.86
  -3  -5 -10  188.91   22.64
   3  -5  10  157.86   61.18
  -3   5  10  184.57   41.60
   3   5 -10  189.64   57.24
  -3  -5 -10  218.27   31.37
  -3   5 -11   43.86   10.37
   3  -5 -11   31.76    8.93
   3  -5 -11   51.47   16.76
  -3  -5  11   36.82   27.96
   3   5  11   42.09   21.94
  -3   5 -11   40.84   54.75
   3   5 -11   46.34   12.36
  -3  -5 -11   39.32   11.60
   3  -5  11   32.96   36.08
  -3   5  11   33.74   23.01
   3   5 -11   39.17   31.30
  -3  -5 -11   40.06   25.34
  -3   5 -12   13.84    7.35
  -3  -5  12    9.02   20.14
  -3   5 -12   17.56   26.49
   3   5 -12    7.42    8.86
  -3  -5 -12   11.08    8.73
   3  -5  12   17.16   26.56
  -3   5  12   18.04   16.90
   3   5 -12    4.72   21.47
  -3  -5 -12    6.20   18.99
  -3   5 -13  249.44   23.31
  -3  -5  13  171.01   48.47
  -3   5 -13  271.03   68.51
  -3  -5 -13  225.07   25.50
   3  -5  13  226.19   97.86
  -3   5  13  249.00   43.61
   3   5 -13  248.58   51.09
  -3  -5 -13  274.14   50.95
  -3   5 -14  122.76   21.32
  -3  -5  14   73.27   27.18
   3   5 -14  100.10   14.29
  -3  -5 -14  126.14   22.84
   3  -5  14  100.96   33.00
  -3   5  14   91.25   28.81
   3   5 -14   97.80   25.96
  -3  -5 -14   57.88   13.54
  -3   5 -15   46.75    7.86
   3   5 -15   39.00    8.17
  -3  -5 -15   21.20    8.17
   3  -5  15   47.89   20.09
  -3   5  15   46.99   12.59
   3  -6   0   31.70   16.51
   3   6   0   36.97   17.61
   3   6   0   37.97   16.20
   3  -6  -1 1007.12   91.40
   3  -6  -1  986.11  120.50
   3   6   1 1004.99  119.43
   3   6   1 1038.59  117.08
  -3   6  -1 1232.81  122.45
   3  -6   1  900.51  116.30
   3   6  -1  973.57   96.89
   3   6  -1 1005.96  151.84
  -3   6  -2  534.50   49.86
   3  -6  -2  577.27   49.10
   3  -6  -2  588.68   72.73
   3   6   2  577.37   54.63
   3   6   2  631.12   69.80
  -3   6  -2  628.68   64.95
   3  -6  -2  487.46   48.44
   3  -6   2  610.94  102.20
   3   6  -2  538.95   53.59
   3   6  -2  731.92   89.80
  -3   6  -3  667.44   60.28
   3  -6  -3  682.32   58.68
   3  -6  -3  706.65   86.13
   3   6   3  706.86   65.98
   3   6   3  794.41   82.87
  -3   6  -3  681.84   75.11
   3  -6  -3  602.43   56.99
  -3  -6  -3  598.64   53.61
   3  -6   3  667.47   78.84
   3   6  -3  629.55   63.30
   3   6  -3  799.41  101.41
  -3   6  -4  688.93   63.23
   3  -6  -4  769.87   64.63
   3  -6  -4  704.83   88.50
   3   6   4  697.89   66.80
   3   6   4  827.47   86.00
  -3   6  -4  946.78  155.20
   3  -6  -4  603.36   58.47
  -3  -6  -4  603.15   54.75
   3  -6   4  612.82   74.80
  -3   6   4  665.67   65.50
   3   6  -4  712.93  100.48
  -3   6  -5 1864.60  222.22
   3  -6  -5 2031.20  225.36
   3  -6  -5 1934.94  295.90
   3   6   5 1767.40  196.69
   3   6   5 2168.72  252.84
  -3   6  -5 2126.38  299.29
   3  -6  -5 1574.55  177.17
  -3  -6  -5 1619.33  176.28
   3  -6   5 1570.32  233.56
  -3   6   5 1672.46  195.38
   3   6  -5 1667.14  245.10
  -3   6  -6  451.64   40.19
   3  -6  -6  462.98   52.03
   3  -6  -6  527.83   97.10
  -3  -6   6  488.71   70.50
   3   6   6  477.00   46.38
   3   6   6  587.26   88.41
  -3   6  -6  507.57   80.41
   3  -6  -6  421.61   55.20
  -3  -6  -6  448.69   42.55
   3  -6   6  424.17   54.52
  -3   6   6  421.93   67.46
   3   6  -6  592.16  144.27
  -3   6  -7  597.57   51.20
   3  -6  -7  586.17   61.80
   3  -6  -7  635.57  111.00
  -3  -6   7  560.96   82.42
   3   6   7  564.10   54.04
   3   6   7  696.25  100.80
  -3   6  -7  580.18   93.43
   3  -6  -7  536.62   67.93
  -3  -6  -7  561.03   53.18
   3  -6   7  460.85  103.30
  -3   6   7  504.77   81.39
   3   6  -7  631.41  110.57
  -3  -6  -7  512.43   50.30
  -3   6  -8  155.88   17.63
   3  -6  -8  161.36   50.33
  -3  -6   8  119.39   33.18
   3   6   8  136.39   18.83
   3   6   8  216.02   44.56
   3  -6  -8  137.94   28.05
   3  -6   8  114.59   49.52
  -3   6   8  202.77   57.21
   3   6  -8  150.27   48.23
  -3  -6  -8  130.83   18.89
  -3   6  -9   27.95    9.04
   3  -6  -9   40.41   17.45
  -3  -6   9   42.71   42.09
   3   6   9   27.48    9.00
   3   6   9   42.72   23.42
  -3   6  -9   48.82   29.97
   3  -6  -9   23.61   14.98
   3  -6   9   25.98   28.62
  -3   6   9   25.74   21.52
   3   6  -9   40.77   42.39
  -3  -6  -9   16.82    9.34
  -3   6 -10   59.14   18.02
   3  -6 -10   64.43   19.29
  -3  -6  10   52.22   29.42
   3   6  10   53.45   15.56
  -3   6 -10   78.23   33.68
   3  -6 -10   22.52   17.42
  -3  -6 -10   51.26   11.77
   3  -6  10   40.60   32.79
  -3   6  10   53.47   25.54
   3   6 -10   58.13   31.09
  -3  -6 -10   42.51   11.67
  -3   6 -11   49.79   10.05
   3  -6 -11   52.75   16.48
  -3  -6  11   41.22   26.75
  -3   6 -11   54.22   49.42
  -3  -6 -11   49.21   17.18
   3  -6  11   45.08   29.61
  -3   6  11   45.37   23.76
   3   6 -11   38.72   26.71
  -3  -6 -11   25.04   10.65
  -3   6 -12  128.93   15.05
   3  -6 -12  122.62   20.47
  -3  -6  12  173.33   58.27
  -3   6 -12  147.48   43.92
   3   6 -12  105.67   17.58
   3  -6  12  117.19   63.89
  -3   6  12  117.27   21.75
   3   6 -12  152.69   54.05
  -3   6 -13    1.59    8.77
   3  -6 -13   -1.56    7.91
  -3  -6  13    0.44   14.45
  -3   6 -13   -1.46   17.69
   3   6 -13   11.46    4.64
  -3  -6 -13    6.27    6.25
   3  -6  13    1.99   23.75
  -3   6  13    1.09    8.94
   3   6 -13    2.49   10.63
  -3  -6 -13    1.81    5.02
  -3   6 -14  247.94   19.49
  -3  -6  14  154.11   31.04
  -3   6 -14  237.02   42.23
  -3  -6 -14  214.28   18.65
   3  -6  14  189.26   35.81
  -3   6  14  243.27   26.34
  -3   7   0  385.42   35.62
   3  -7   0  337.69   55.03
   3   7   0  404.18   41.39
   3   7   0  410.91   78.75
  -3   7   0  480.02   53.30
  -3   7  -1  165.49   19.58
   3  -7  -1  168.23   33.36
   3   7   1  183.83   23.83
   3   7   1  180.34   32.81
  -3   7  -1  208.09   29.93
  -3   7   1  178.22   19.32
   3  -7   1  201.93   53.92
   3   7  -1  164.21   23.82
   3   7  -1  245.81   69.29
  -3   7   1  250.28   32.24
  -3   7  -2  981.97   92.46
   3  -7  -2  940.37  123.93
   3   7   2 1059.65  104.28
   3   7   2 1075.18  126.78
  -3   7  -2 1030.85  116.94
   3  -7   2  989.16  121.67
   3   7  -2 1223.27  156.77
  -3   7  -3  272.00   37.08
   3  -7  -3  264.99   42.09
   3   7   3  282.92   29.29
   3   7   3  290.57   40.02
  -3   7  -3  242.93   52.32
   3  -7  -3  211.07   25.93
   3  -7   3  240.38   36.09
   3   7  -3  296.15   52.43
  -3   7  -4  407.39   47.51
   3  -7  -4  448.17   60.17
  -3  -7   4  488.60   68.18
   3   7   4  446.12   42.75
   3   7   4  476.87   56.83
  -3   7  -4  572.62   76.93
   3  -7  -4  377.59   38.61
  -3  -7  -4  430.95   37.31
   3  -7   4  376.22   48.80
   3   7  -4  439.17   70.20
  -3   7  -5   23.93    7.90
   3  -7  -5   18.97   16.70
  -3  -7   5   23.02   18.71
   3   7   5   28.89   15.24
   3   7   5   24.70   15.10
  -3   7  -5   29.25   21.00
   3  -7  -5   21.06    9.10
  -3  -7  -5   25.29   13.95
   3  -7   5   29.65   20.81
  -3   7   5   26.52   10.20
  -3   7  -6  620.35   51.69
   3  -7  -6  643.42   81.26
  -3  -7   6  546.89   81.91
   3   7   6  631.17   72.87
   3   7   6  739.35   80.37
  -3   7  -6  618.46   98.83
   3  -7  -6  500.89   52.76
  -3  -7  -6  655.05   73.94
  -3   7   6  685.12   64.58
   3   7  -6  708.97  116.76
  -3   7  -7   90.92   12.40
   3  -7  -7  105.28   24.64
  -3  -7   7   79.43   40.57
   3   7   7  110.44   22.46
  -3   7  -7   72.01   48.54
   3  -7  -7   64.10   13.67
  -3  -7  -7   89.51   22.69
  -3   7   7   97.78   16.77
   3   7  -7   98.22   36.89
  -3   7  -8  161.68   22.96
   3  -7  -8  126.99   29.10
  -3  -7   8  134.11   67.46
   3   7   8  142.62   25.90
  -3   7  -8  129.77   46.04
  -3  -7  -8  131.34   17.94
  -3   7   8  134.12   20.79
   3   7  -8  113.33   41.63
  -3   7  -9   47.66    9.52
   3  -7  -9   42.06   17.64
  -3  -7   9   43.54   26.63
   3   7   9   45.89   15.07
  -3   7  -9   50.11   29.14
  -3  -7  -9   43.37   10.77
   3  -7   9   45.39   24.30
  -3   7   9   50.01   12.95
   3   7  -9   45.21   44.06
  -3  -7  -9   11.25   13.77
  -3   7 -10   84.52   11.43
   3  -7 -10   85.19   20.33
  -3  -7  10   62.60   31.91
   3   7  10   73.84   16.51
  -3   7 -10   78.59   33.68
  -3  -7 -10   73.45   12.82
   3  -7  10   74.65   45.34
  -3   7  10   91.36   17.59
   3   7 -10   70.62   29.19
  -3   7 -11   71.05   10.19
   3  -7 -11   77.11   16.41
  -3  -7  11   69.86   43.85
   3   7  11   60.76   12.60
  -3   7 -11   88.65   49.27
  -3  -7 -11   65.52   11.31
   3  -7  11   48.59   34.71
  -3   7  11   82.64   14.51
   3   7 -11   48.57   22.27
  -3   7 -12   71.79   13.89
   3  -7 -12   16.99   18.04
  -3  -7  12   65.20   22.93
  -3  -7 -12   61.97    9.77
   3  -7  12   46.66   17.28
  -3   7  12   89.07   13.28
  -3   8   0  475.24   50.75
   3  -8   0  517.12   92.00
   3   8   0  627.56   82.14
  -3   8   0  526.16   60.65
  -3   8  -1   55.32   13.17
   3  -8  -1   45.66   29.92
  -3  -8   1   79.42   23.57
   3   8   1  118.99   41.63
  -3   8  -1   68.87   16.60
  -3   8   1   46.58    9.03
   3  -8   1   64.20   17.75
   3   8  -1   75.45   24.64
  -3   8  -2    1.87    4.85
   3  -8  -2    6.18   10.90
  -3  -8   2   -4.89   13.76
   3   8   2   10.02   18.71
  -3   8  -2   19.47   24.40
   3  -8   2   10.45    9.89
   3   8  -2   -1.36   14.81
  -3   8   2   11.88    9.70
  -3   8  -3  211.29   18.27
   3  -8  -3  187.49   36.87
  -3  -8   3  247.12   40.58
   3   8   3  210.90   24.01
  -3   8  -3  284.11   46.20
   3  -8   3  202.25   28.79
   3   8  -3  232.44   42.94
  -3   8   3  283.12   30.85
  -3   8  -4   73.24    9.52
   3  -8  -4   59.55   20.54
  -3  -8   4   63.30   23.31
   3   8   4   67.36   12.53
   3   8   4   81.81   20.88
  -3   8  -4   84.55   26.63
   3   8  -4   70.15   39.17
  -3   8  -5  106.81   11.33
   3  -8  -5   97.55   23.71
  -3  -8   5   86.47   26.31
   3   8   5  122.46   23.70
  -3   8  -5  108.51   30.14
  -3  -8  -5   89.78   11.37
   3   8  -5  128.03   37.70
  -3   8  -6  105.42   16.69
   3  -8  -6  106.21   23.33
  -3  -8   6  155.23   58.67
   3   8   6  120.90   22.80
  -3   8  -6   84.09   46.42
  -3  -8  -6   99.50   12.00
  -3   8   6  108.46   12.73
   3   8  -6  111.63   36.05
  -3   8  -7   44.75   13.55
   3  -8  -7   49.99   16.55
  -3  -8   7   49.78   25.23
   3   8   7   49.52   15.56
  -3   8  -7   41.44   27.01
  -3  -8  -7   38.80    8.38
  -3   8   7   43.83    8.81
   3   8  -7   49.16   24.15
  -3   8  -8   33.19    7.05
   3  -8  -8   37.79   14.12
  -3  -8   8   27.74   22.41
   3   8   8   42.25   13.50
  -3   8  -8   30.88   22.93
  -3  -8  -8   28.20    7.56
  -3   8   8   30.73    7.95
   3   8  -8   40.21   34.41
  -3   8  -9   20.26    5.95
   3  -8  -9   20.83   11.66
  -3  -8   9   23.71   18.75
   3   8   9   24.62   10.22
  -3   8  -9   18.82   18.33
  -3  -8  -9   16.68    6.48
  -3   8   9   20.26    6.65
   3   8  -9   10.80   15.29
  -3   8 -10   -0.68    3.76
   3  -8 -10    1.82   11.61
  -3  -8  10    1.80   19.65
   3   8  10    0.09    7.66
  -3  -8 -10    1.78    6.60
  -3   8  10    0.40    4.25
   3  -9   0  821.82   87.00
  -3  -9   0  803.01   99.41
   3   9   0  911.30  110.08
  -3   9   0 1208.77  167.21
   3  -9  -1  243.55   32.71
  -3  -9   1  248.11   36.68
   3   9   1  295.63   42.97
  -3   9  -1  317.25   46.81
   3  -9   1  228.96   28.29
  -3  -9  -1  231.14   36.19
   3   9  -1  252.74   41.34
  -3   9   1  298.69   45.67
   3  -9  -2  548.29   57.76
  -3  -9   2  463.22   81.14
   3   9   2  648.54   72.82
  -3   9  -2  603.85   74.01
   3  -9   2  465.68   62.89
  -3  -9  -2  338.55   54.23
   3   9  -2  479.83   88.72
  -3   9   2  521.48   51.15
   3  -9  -3  670.37  103.14
  -3  -9   3  818.91  145.77
   3   9   3  805.98   95.71
  -3   9  -3  672.27   88.26
   3   9  -3  790.86  148.55
  -3   9   3  660.63   65.17
  -3   9  -4   -0.29    3.40
   3  -9  -4    7.00   16.07
  -3  -9   4    5.85   13.73
   3   9   4    4.29   11.81
  -3   9  -4    3.39   11.46
   3   9  -4    4.53   13.85
  -3   9   4    6.64    6.64
  -3   9  -5   26.15    5.29
   3  -9  -5   38.70   23.58
  -3  -9   5   50.40   19.86
   3   9   5   43.16   17.27
  -3   9  -5   41.19   33.58
   3   9  -5   39.91   18.61
  -3   9   5   38.49    9.03
  -3   9  -6    9.93    3.72
  -3  -9   6   17.54   15.34
   3   9   6   23.20   12.85
  -3   9  -6   11.23   15.20
  -3   9   6   13.01    6.11
  -4   0   0 1158.23  107.66
   4   0   0 1219.30  103.42
  -4   0   0 1352.07  119.49
   4   0   0 1370.72  139.40
  -4   0   0 1386.21  154.63
   4   0   0 1096.81  121.13
  -4   0   0 1313.34  113.37
   4   0   0 1248.49  166.51
  -4   0   1  695.76   52.25
  -4   0  -1  777.28   55.89
   4   0  -1  737.05   57.43
   4   0   1  839.98   58.40
  -4   0  -1  704.70   62.18
  -4   0   1  758.33   71.31
   4   0   1  751.11   76.68
   4   0  -1  844.74   78.52
  -4   0  -1  782.79   93.88
  -4   0   1  759.04  107.92
   4   0   1  754.80   77.37
   4   0  -1  727.42   59.57
  -4   0   1  712.55   53.70
   4   0   1  676.30   89.42
   4   0  -1  873.84  119.16
  -4   0   2 1112.46   90.65
  -4   0  -2  980.98   81.94
   4   0  -2 1164.16   98.48
   4   0   2  966.68   97.59
  -4   0   2 1097.86   86.17
  -4   0  -2 1125.37  106.00
   4   0   2 1146.27  122.09
   4   0  -2 1298.53  119.91
  -4   0  -2 1394.54  153.99
  -4   0   2 1129.19  143.70
   4   0   2 1308.48  129.92
   4   0  -2  989.05   87.65
  -4   0   2 1108.07   94.69
   4   0  -2 1226.11  146.95
  -4   0   3    4.00    7.08
   4   0  -3    0.39    5.50
   4   0   3    0.15    3.25
  -4   0   3    2.89    3.08
  -4   0  -3   31.47   11.22
   4   0  -3    2.29    9.93
  -4   0  -3   -0.22   19.91
  -4   0   3    3.77    8.07
   4   0   3    8.85    9.38
   4   0  -3    1.91    3.08
   4   0  -3   21.64   13.50
  -4   0   4  568.07   51.44
   4   0  -4  624.39   66.45
  -4   0   4  605.97   38.93
  -4   0  -4  761.69   95.30
   4   0  -4  693.48   70.17
   4   0   4  568.29   90.78
  -4   0  -4  748.57  124.29
   4   0   4  656.75   99.87
  -4   0   4  729.90   79.62
   4   0  -4  699.21   96.95
  -4   0  -5   50.09    6.04
   4   0  -5   54.70   11.36
   4   0   5   52.10   16.62
   4   0   5   56.35   38.49
   4   0  -5   51.74   26.93
   4   0  -6  620.59   58.03
   4   0   6  513.21   66.90
   4   0   6  609.87   96.64
   4   0  -6  691.59  109.19
   4   0  -7   41.77   13.00
   4   0   7   45.88   16.95
   4   0   7   38.32   27.70
   4   0  -7   35.30   31.75
   4   0  -8  441.03   46.68
   4   0   8  349.38   52.82
   4   0   8  391.36   84.95
   4   0  -8  482.87  145.67
   4   0  -9   89.83   19.87
   4   0   9   80.48   32.38
   4   0   9   72.72   42.48
   4   0  -9   90.01   46.74
   4   0 -10  819.98   88.46
   4   0  10  602.71   79.44
   4   0  10  690.29  144.61
   4   0 -10  933.45  167.25
   4   0 -11   79.61   22.79
   4   0  11   66.18   20.63
   4   0  11   70.75   44.61
   4   0 -11  118.11   48.99
   4   0 -12  106.86   25.18
   4   0  12   79.22   22.25
   4   0  12   95.03   81.53
   4   0 -12  185.07   56.58
   4   0 -13 1024.23  119.07
  -4   0 -13  927.45   79.88
   4   0  13  701.27  201.36
   4   0 -14  158.32   40.79
  -4   0 -14  118.44   11.57
   4   0  14  100.32   38.06
  -4   0  14   73.98   43.23
   4   0 -15   17.87   15.93
  -4   0 -15    1.30    5.85
   4   0  15    8.43   15.64
  -4   0  15    5.05   17.75
   4   0 -16  106.95   17.12
   4   0  16   76.21   25.11
  -4   0  16   70.76   28.27
  -4  -1   0 2042.33  194.59
  -4   1   0 2187.24  223.97
   4  -1   0 2301.43  229.70
   4   1   0 1880.12  196.21
  -4   1   0 1960.46  221.20
  -4  -1   0 1829.93  198.09
   4  -1   0 2145.93  284.92
   4   1   0 2106.00  263.56
  -4   1   0 2439.65  313.61
  -4  -1   0 2086.98  280.66
   4  -1   0 2538.95  292.57
   4   1   0 1960.26  220.99
  -4  -1   0 2225.96  229.09
   4   1   0 2155.67  278.87
  -4  -1   1  695.43   53.69
  -4   1  -1  701.52   56.69
   4   1   1  622.53   42.97
   4  -1  -1  660.36   64.52
  -4  -1   1  621.34   48.15
  -4   1  -1  748.12   63.04
   4  -1  -1  708.85   69.22
   4   1   1  686.39   65.98
  -4   1  -1  772.76   80.32
  -4  -1   1  709.48   83.64
   4   1   1  553.10   72.26
   4  -1  -1  625.54   48.49
  -4  -1   1  824.20   70.47
   4   1   1  699.21   76.48
   4  -1  -1  666.09   91.59
  -4  -1  -1  623.42   41.87
  -4   1   1  685.06   66.76
   4   1  -1  660.86   49.06
   4  -1   1  773.86   57.84
  -4   1   1  647.21   50.60
  -4  -1  -1  730.03   83.84
   4  -1   1  716.35   98.27
   4   1  -1  703.44   75.49
  -4   1   1  714.79   87.78
  -4  -1  -1  662.65  114.52
   4  -1   1  731.09   67.42
   4   1  -1  748.15   61.76
  -4  -1  -1  670.70   51.10
   4   1  -1  682.21   85.44
  -4  -1   2 1006.08   78.00
  -4   1  -2 1033.75   92.20
   4  -1  -2 1155.98  100.23
   4   1   2 1010.22   75.36
  -4  -1   2 1116.03   96.29
  -4   1  -2 1183.29  107.21
   4  -1  -2 1158.29  115.91
   4   1   2 1111.26  113.94
  -4   1  -2 1301.21  145.69
  -4  -1   2 1167.04  136.00
   4   1   2 1161.09  125.47
  -4  -1   2 1146.15   97.74
   4   1   2 1173.13  145.01
   4  -1  -2 1125.21  164.14
  -4   1   2 1044.16   90.26
   4   1  -2 1080.78   91.07
   4  -1   2 1077.06   97.66
  -4   1   2 1080.31   90.52
  -4  -1  -2 1138.20  113.33
   4  -1   2 1095.73  121.99
   4   1  -2 1107.27  114.06
  -4  -1  -2 1177.31  148.55
   4  -1   2 1008.02  111.69
   4   1  -2  999.20   94.81
  -4  -1  -2 1307.25  111.97
   4   1  -2 1127.99  146.25
  -4  -1   3 1370.02  118.08
   4  -1  -3 1510.50  144.98
  -4   1  -3 1469.02  148.40
   4  -1  -3 1530.11  162.01
   4   1   3 1389.09  157.62
  -4   1  -3 1693.25  200.20
  -4  -1   3 1513.48  184.84
   4   1   3 1563.47  181.31
  -4  -1   3 1436.36  138.24
   4  -1  -3 1429.35  230.25
  -4   1   3 1426.88  133.81
   4   1  -3 1399.62  146.30
   4  -1   3 1484.21  130.50
  -4   1   3 1618.25  152.12
  -4  -1  -3 1485.14  161.39
   4  -1   3 1377.50  165.84
   4   1  -3 1439.35  149.88
  -4  -1  -3 1742.36  222.24
   4  -1   3 1537.30  230.57
   4   1  -3 1418.75  126.79
   4   1  -3 1489.16  208.99
  -4  -1   4  166.06   12.11
   4  -1  -4  156.26   18.43
   4  -1  -4  172.29   20.67
   4   1   4  149.25   24.45
  -4   1  -4  193.35   33.73
   4   1   4  172.72   28.63
  -4  -1   4  147.32   17.97
   4  -1  -4  153.70   51.44
  -4   1   4  150.48   15.80
   4   1  -4  158.57   16.69
   4  -1   4  162.79   13.43
  -4   1   4  143.98   11.05
  -4  -1  -4  168.48   24.05
   4  -1   4  133.34   27.22
  -4  -1  -4  175.19   37.19
   4  -1   4  130.38   31.92
   4   1  -4  144.78   17.07
   4   1  -4  156.05   63.16
  -4   1  -5   11.12    5.15
  -4  -1   5    9.14    4.82
   4  -1  -5    6.13    8.42
   4  -1  -5   15.16    8.32
   4   1   5   27.13   11.48
   4   1   5   14.99   14.16
   4  -1  -5    6.65   28.25
   4   1  -5    6.87    7.68
  -4   1   5   11.70    6.11
   4  -1   5   16.16   12.76
   4  -1   5    9.59   16.59
   4   1  -5   21.54    4.87
   4   1  -5   46.72   37.54
  -4   1  -6 1054.46   86.78
   4  -1  -6 1060.31  124.63
   4   1   6  954.29  115.16
   4   1   6 1128.24  142.08
   4  -1  -6 1132.59  163.92
   4   1  -6 1055.97  102.86
   4  -1   6  931.23  150.47
   4  -1   6  996.34  150.17
   4   1  -6 1263.11  193.03
  -4   1  -7 1191.86  111.17
   4  -1  -7 1376.21  166.90
   4   1   7  980.28  154.33
   4   1   7 1339.79  183.35
   4  -1  -7 1423.27  212.99
   4   1  -7 1274.52  132.06
   4  -1   7 1113.64  142.47
   4  -1   7 1161.17  191.53
   4   1  -7 1580.23  241.43
  -4   1  -8  349.54   24.75
   4  -1  -8  356.71   58.08
   4   1   8  270.74   41.44
   4   1   8  311.69   94.35
   4  -1  -8  409.15   82.93
   4   1  -8  340.11   39.52
   4  -1   8  293.50   46.45
   4  -1   8  302.47   78.11
   4   1  -8  418.25   92.15
   4  -1  -9  118.57   22.61
   4   1   9   88.77   23.43
   4   1   9   88.02   60.29
   4  -1  -9  159.43   51.63
   4   1  -9  117.06   22.54
   4  -1   9   98.69   26.04
   4  -1   9  107.58   48.28
   4   1  -9  134.75   54.67
   4  -1 -10 1074.78  117.49
   4   1  10  855.19  110.44
   4   1  10  835.91  151.99
   4  -1 -10 1394.92  216.74
   4   1 -10 1059.84  118.23
   4  -1  10  793.88  132.21
   4  -1  10  843.19  180.64
   4   1 -10 1364.09  301.70
   4  -1 -11  893.86  130.98
   4   1  11  741.03   93.09
   4   1  11  670.02  129.21
   4  -1 -11 1205.95  191.06
   4   1 -11  897.77  101.83
   4  -1  11  670.69   86.05
   4  -1  11  668.67  154.34
   4   1 -11 1118.22  186.11
   4  -1 -12  121.75   39.96
   4   1  12   91.58   39.34
   4   1 -12  119.89   25.94
   4  -1  12   94.21   21.88
   4  -1  12   73.49   50.94
   4   1 -12  155.88   55.82
   4  -1 -13   59.95   24.77
   4   1  13   25.50   24.26
   4   1 -13   29.89   16.20
  -4  -1 -13   22.49    8.00
   4  -1  13   50.88   34.09
  -4   1  13    9.13   29.72
   4   1 -13   30.75   34.74
   4  -1 -14   16.73   12.49
  -4   1 -14   11.45    4.63
   4   1  14   13.69   19.17
  -4   1 -14   23.47   36.05
   4   1 -14   16.85   12.73
  -4  -1 -14   13.30    5.88
   4  -1  14    6.02   43.13
  -4   1  14    4.63   23.70
   4  -1 -15   64.79   14.15
   4   1  15   45.90   20.94
  -4  -1  15   23.01   24.77
  -4   1 -15   19.93   18.40
   4   1 -15   64.59   23.96
  -4  -1 -15   16.35   11.73
   4  -1  15   41.68   24.08
  -4   1  15   46.06   25.26
   4  -1 -16  217.41   23.80
   4   1  16  181.44   50.98
  -4  -1  16  136.89   36.59
   4   1 -16  210.79   35.47
   4  -1  16  153.03   35.83
  -4   1  16  171.26   65.55
  -4   2   0 5847.94  965.62
   4  -2   0 6614.03 1047.74
  -4   2   0 5787.05  938.38
   4  -2   0 5452.44  983.96
   4   2   0 5938.46 1025.91
  -4  -2   0 5864.39 1135.73
   4   2   0 5910.71  997.85
  -4  -2   0 5662.86  936.60
   4   2   0 5000.04  928.19
  -4   2  -1  374.32   36.37
   4  -2  -1  459.17   36.29
  -4   2  -1  418.61   34.39
  -4  -2   1  341.24   26.83
   4  -2  -1  439.45   49.69
   4   2   1  441.05   54.78
  -4  -2   1  453.42   67.39
   4   2   1  392.84   41.79
  -4  -2   1  440.23   40.20
   4   2   1  378.79   45.34
  -4   2   1  414.41   36.23
   4  -2   1  403.32   34.65
  -4   2   1  401.02   33.10
   4  -2   1  403.59   49.19
   4   2  -1  430.50   46.63
  -4  -2  -1  418.70   66.08
   4  -2   1  341.18   35.54
   4   2  -1  479.45   56.83
  -4  -2  -1  540.22   67.45
   4   2  -1  369.34   71.42
  -4  -2   2 2811.82  316.43
   4  -2  -2 3109.87  405.73
  -4   2  -2 3078.55  398.42
   4  -2  -2 3238.29  449.65
   4   2   2 3231.73  457.23
  -4   2  -2 3041.55  391.82
   4   2   2 2613.83  358.37
  -4  -2   2 3369.86  421.41
   4   2   2 2768.75  386.29
  -4   2   2 3213.36  421.36
   4   2  -2 2837.03  339.74
   4  -2   2 2850.64  341.37
  -4   2   2 3517.42  422.66
   4  -2   2 2844.08  403.65
  -4  -2  -2 3149.26  562.91
   4  -2   2 3084.84  476.80
   4   2  -2 2912.67  354.96
  -4  -2  -2 3369.03  437.51
   4   2  -2 3718.14  641.45
  -4  -2   3 1014.80   79.52
   4  -2  -3 1067.88   96.72
   4  -2  -3 1190.54  154.36
   4   2   3 1068.16  135.28
  -4   2  -3 1071.66  106.87
   4   2   3 1101.32  157.44
  -4  -2   3 1020.53  112.05
   4   2   3 1023.44  104.36
   4  -2  -3 1219.06  140.13
   4   2  -3  997.41   99.78
   4  -2   3 1050.54   87.57
  -4   2   3  981.36   81.28
  -4  -2  -3  853.53   97.73
   4  -2   3 1029.53  151.33
   4  -2   3  968.94  118.53
   4   2  -3 1023.54   86.95
  -4  -2  -3  892.03  111.56
   4   2  -3 1229.07  168.50
  -4  -2   4   82.86    7.33
   4  -2  -4   78.19   14.03
   4  -2  -4   93.95   31.11
   4   2   4   78.56   25.08
  -4   2  -4  100.07   18.44
   4   2   4   86.76   21.86
   4  -2  -4  146.15   26.89
   4   2  -4   73.05   11.41
   4  -2   4   78.07   11.02
  -4   2   4   78.70    8.97
   4  -2   4   74.94   21.39
   4  -2   4   82.82   24.24
   4   2  -4   82.79   15.42
   4   2  -4   87.75   34.74
  -4   2  -5  188.93   17.75
   4  -2  -5  215.77   24.04
   4  -2  -5  196.23   38.52
   4   2   5  174.48   27.08
   4   2   5  209.36   36.66
   4  -2  -5  316.64   47.33
   4   2  -5  183.00   20.91
  -4   2   5  243.47   19.85
   4  -2   5  186.52   32.44
   4  -2   5  191.61   42.32
   4   2  -5  188.34   17.32
   4   2  -5  214.37   57.37
  -4   2  -6   58.97    9.62
   4  -2  -6   63.17   13.91
   4  -2  -6   70.29   21.82
   4   2   6   55.11   16.86
   4   2   6   61.35   22.97
   4  -2  -6   72.38   29.59
   4   2  -6   66.24   12.72
   4  -2   6   56.86   19.66
   4  -2   6   60.90   29.02
   4   2  -6   53.35    9.32
   4   2  -6   67.75   35.42
  -4   2  -7 1777.35  190.32
   4  -2  -7 1703.06  188.96
   4   2   7 1461.90  186.41
  -4  -2   7 1639.72  200.99
   4   2   7 1857.99  248.64
   4  -2  -7 2131.96  308.91
   4   2  -7 1635.22  184.07
   4  -2   7 1446.07  239.23
   4  -2   7 1456.31  258.32
   4   2  -7 1952.83  431.04
  -4   2  -8  535.76   41.72
   4  -2  -8  532.45   56.50
   4   2   8  462.33   61.31
   4   2   8  586.15   86.49
   4   2  -8  509.29   56.50
   4  -2   8  483.44   66.57
   4  -2   8  470.18  107.68
   4   2  -8  613.73  125.39
  -4   2  -9  948.86   78.13
   4  -2  -9  936.15   99.67
   4   2   9  802.06  102.78
   4   2   9  972.81  145.65
   4   2  -9  905.14  100.67
   4  -2   9  836.28  111.06
   4  -2   9  773.56  169.00
  -4   2 -10  572.23   54.58
   4  -2 -10  550.66   61.18
   4   2  10  467.42   91.24
   4   2 -10  550.05   66.00
   4  -2  10  484.82   66.96
   4  -2  10  429.41  116.59
  -4   2  10  370.30   98.38
   4   2 -10  708.72  135.81
  -4   2 -11  465.64   36.04
   4  -2 -11  420.52   49.26
   4   2  11  346.50   72.42
   4   2 -11  451.65   56.37
  -4  -2 -11  357.35   34.58
   4  -2  11  312.83   46.84
   4  -2  11  328.11  100.17
  -4   2  11  277.65   84.41
   4   2 -11  494.73  167.74
  -4   2 -12  566.37   46.74
   4  -2 -12  595.74   65.72
   4   2  12  470.90   88.46
  -4   2 -12  571.76  112.01
   4   2 -12  611.97   73.69
  -4  -2 -12  529.52   46.78
   4  -2  12  476.50   59.36
   4  -2  12  464.77  119.83
  -4   2  12  387.98  102.30
   4   2 -12  722.24  129.63
   4  -2 -13  703.13   75.79
   4   2  13  566.18   97.55
  -4   2 -13  716.57  127.29
   4   2 -13  720.24   81.83
  -4  -2 -13  639.42   55.08
   4  -2  13  528.99  132.53
  -4   2  13  477.38  113.43
   4   2 -13  921.22  145.68
   4  -2 -14  275.73   34.53
   4   2  14  223.12   74.63
  -4   2 -14  258.97   63.94
   4   2 -14  281.24   35.63
  -4  -2 -14  249.73   30.79
   4  -2  14  205.55   69.68
  -4   2  14  199.36   59.41
   4   2 -14  343.34   70.03
   4  -2 -15   22.02   11.01
   4   2  15   18.31   20.22
  -4   2 -15   15.05   32.50
   4   2 -15   28.11   11.33
   4  -2  15   83.27   43.02
  -4   2  15   23.76   28.60
   4  -2 -16   93.15   19.75
   4   2  16   64.75   13.38
  -4  -2  16   68.41   21.68
   4   2 -16   79.65   19.74
   4  -2  16   60.46   23.01
  -4   2  16   53.09   20.52
   4  -3   0   28.44    8.49
   4  -3   0   36.76   16.42
   4   3   0   32.90    8.17
   4   3   0   23.88   14.52
   4   3   0   37.07   16.61
   4  -3  -1   13.57    7.06
   4  -3  -1    8.54   22.11
   4   3   1   12.65    7.52
   4   3   1   11.29    9.85
   4   3   1    3.48   13.36
   4  -3   1    8.72   10.22
   4  -3   1   14.90   12.68
   4   3  -1   10.98    7.20
   4   3  -1   12.98   14.30
   4  -3  -2  649.26   52.03
   4  -3  -2  526.80   87.79
   4   3   2  579.24   54.97
   4   3   2  557.09   59.23
   4   3   2  642.11   99.99
   4  -3   2  552.91   45.33
   4  -3   2  535.71   68.96
   4   3  -2  554.97   47.66
  -4  -3  -2  551.62   66.51
   4   3  -2  559.02   77.47
   4  -3  -3  960.54   88.24
   4  -3  -3  919.02  134.98
   4   3   3 1000.12   98.77
   4   3   3  880.98   96.97
   4   3   3 1092.60  151.11
   4  -3   3  987.86   83.81
   4  -3   3  888.78  108.20
   4  -3   3  822.08  104.88
   4   3  -3  970.15   85.31
  -4  -3  -3 1212.65  172.55
  -4   3   3  940.72  111.41
   4   3  -3  937.70  167.72
   4  -3  -4  333.32   45.73
   4  -3  -4  299.37   39.72
   4   3   4  304.83   35.60
   4   3   4  266.82   36.80
   4   3   4  261.92   44.93
   4  -3   4  299.92   64.82
   4  -3   4  244.13   45.23
   4   3  -4  302.63   26.46
  -4  -3  -4  308.30   47.15
  -4   3   4  307.42   45.19
   4   3  -4  392.80   73.49
  -4   3  -5  203.50   20.89
   4  -3  -5  218.76   25.52
   4  -3  -5  208.94   32.27
   4   3   5  218.84   29.47
   4   3   5  175.49   30.24
   4   3  -5  195.80   21.95
   4  -3   5  231.83   35.89
   4  -3   5  185.43   43.87
   4   3  -5  219.86   20.92
  -4   3   5  172.62   39.10
   4   3  -5  246.66   60.97
  -4   3  -6  807.44   68.68
   4  -3  -6  821.41   78.31
   4  -3  -6  824.38   91.66
   4   3   6  782.93   86.65
   4   3   6  629.01  110.28
   4   3  -6  717.52   72.53
   4  -3   6  725.16   95.65
   4  -3   6  677.90  174.71
   4   3  -6  713.25   65.56
  -4   3   6  704.12  104.86
   4   3  -6  882.20  147.21
  -4   3  -7  673.98   72.81
   4  -3  -7  653.92   66.93
   4  -3  -7  628.99   73.34
  -4  -3   7  686.47   82.01
   4   3   7  904.89  146.42
   4   3  -7  596.26   64.58
   4  -3   7  590.15   80.20
   4  -3   7  611.75  188.44
  -4   3   7  572.89   98.21
   4   3  -7  715.11  132.42
  -4   3  -8  485.46   39.73
   4  -3  -8  484.18   51.87
   4  -3  -8  495.57   55.23
  -4  -3   8  393.11   57.97
   4   3   8  572.67  114.74
   4   3  -8  461.38   52.67
   4  -3   8  424.67   87.37
   4  -3   8  417.87  162.69
  -4   3   8  399.37   81.10
  -4   3  -9  188.01   17.93
   4  -3  -9  203.87   27.01
  -4  -3   9  103.14   44.20
   4   3   9  179.93   66.90
   4   3  -9  165.11   27.97
  -4  -3  -9  147.06   18.60
   4  -3   9  147.65   31.04
   4  -3   9  139.56   61.46
  -4   3   9  141.61   46.83
  -4   3 -10 1007.81   84.57
   4  -3 -10  981.94  103.41
   4   3  10 1131.57  199.52
   4   3 -10 1024.79  118.56
  -4  -3 -10  877.24   82.45
   4  -3  10  860.39  110.54
   4  -3  10  776.16  175.15
  -4   3  10  754.92  146.83
   4   3 -10 1027.58  197.32
  -4   3 -11  167.33   25.08
   4  -3 -11  144.34   23.21
   4   3  11  104.20   45.86
  -4   3 -11  121.42   57.10
   4   3 -11  157.55   28.15
  -4  -3 -11  121.90   16.39
   4  -3  11   98.67   32.90
   4  -3  11  120.37   54.76
  -4   3  11  117.43   45.99
   4   3 -11  129.33   57.82
  -4   3 -12  106.39   13.26
   4  -3 -12   99.82   19.72
   4   3  12   65.10   38.59
  -4   3 -12  112.42   77.52
   4   3 -12  104.50   21.31
   4  -3  12   83.63   48.34
  -4   3  12   78.86   40.32
   4   3 -12   99.60   73.45
  -4   3 -13   30.69    7.45
   4  -3 -13   18.18   11.58
   4   3  13   21.15   14.83
  -4   3 -13   20.48   25.00
   4   3 -13   19.71   11.80
  -4  -3 -13   44.79   12.75
   4  -3  13   20.57   30.12
  -4   3  13    6.22   31.78
   4   3 -13   15.16   27.95
  -4   3 -14  192.35   17.79
   4  -3 -14  214.57   33.87
   4   3  14  148.28   25.14
  -4   3 -14  157.13   45.77
   4   3 -14  174.68   22.21
  -4  -3 -14  115.90   17.30
   4  -3  14  161.29   50.70
  -4   3  14  128.73   36.67
   4   3 -14  207.73   50.56
   4  -3 -15   23.35   11.87
   4   3  15   19.52    9.37
  -4   3 -15    8.51   15.74
   4   3 -15   28.96    8.58
  -4  -3 -15    9.38    6.37
   4  -3  15   24.55   35.44
  -4   3  15   26.36   16.15
   4  -4   0   85.70   16.38
   4  -4   0   70.80   34.44
   4   4   0   38.47   11.60
   4   4   0   21.52   21.28
   4  -4  -1  361.31   45.18
   4  -4  -1  313.43   68.66
   4   4   1  301.52   32.91
   4   4   1  412.55   83.96
   4  -4   1  320.89   29.38
   4  -4   1  362.82   51.12
   4   4  -1  339.63   32.27
   4   4  -1  380.50   55.87
   4  -4  -2  239.14   23.88
   4  -4  -2  194.40   35.64
   4   4   2  226.96   47.52
   4   4   2  179.08   44.53
   4  -4   2  222.08   22.18
   4  -4   2  198.74   36.29
   4   4  -2  241.32   24.32
   4   4  -2  221.44   43.63
   4  -4  -3  344.25   29.59
   4  -4  -3  284.56   42.04
   4   4   3  307.19   37.60
   4   4   3  265.39   55.37
   4  -4   3  289.20   26.31
  -4  -4  -3  230.74   20.70
   4  -4   3  259.86   41.48
   4   4  -3  280.96   39.86
   4   4  -3  283.71   52.19
  -4   4  -4   74.30   13.04
   4  -4  -4   67.97   14.30
   4  -4  -4   68.76   21.77
   4   4   4  128.37   20.61
   4   4   4   77.24   19.27
  -4  -4  -4   61.86   10.05
   4  -4   4   78.12   34.08
   4   4  -4   74.50   13.08
  -4   4   4   63.52   26.93
   4   4  -4  121.28   64.00
  -4   4  -5  124.96   16.68
   4  -4  -5  129.55   18.26
   4  -4  -5  128.48   27.85
   4   4   5  129.47   25.14
   4   4   5  104.48   22.16
  -4  -4  -5  123.72   14.81
   4  -4   5  126.94   28.68
   4   4  -5  123.09   17.64
  -4   4   5  108.88   36.99
   4   4  -5  173.26   49.53
  -4   4  -6  133.42   18.09
   4  -4  -6  131.66   19.72
   4  -4  -6  156.48   29.76
   4   4   6  146.06   27.37
  -4  -4  -6  136.47   16.32
   4  -4   6  133.11   30.02
   4  -4   6  109.90   74.33
  -4   4   6  153.79   57.64
   4   4  -6  151.82   53.51
  -4   4  -7  211.61   34.24
   4  -4  -7  193.58   37.60
   4  -4  -7  203.07   36.60
  -4  -4   7  231.07   37.96
   4   4   7  187.12   34.62
  -4  -4  -7  200.55   21.49
   4  -4   7  204.82   37.27
   4  -4   7  159.79   89.40
  -4   4   7  212.22   74.19
   4   4  -7  227.72   65.39
  -4   4  -8  130.14   15.68
   4  -4  -8  131.39   29.88
   4  -4  -8  142.56   27.95
  -4  -4   8  119.46   28.21
  -4  -4  -8  116.47   15.99
   4  -4   8  127.20   42.18
   4  -4   8   93.36   76.70
  -4   4   8  127.64   63.74
   4   4  -8  130.58   81.55
  -4   4  -9  145.85   16.12
   4  -4  -9  134.95   30.41
   4  -4  -9  126.61   23.42
  -4  -4   9  101.08   43.24
  -4   4  -9  164.78   87.16
   4   4  -9  140.08   25.61
  -4  -4  -9  124.83   17.15
   4  -4   9  122.70   27.20
   4  -4   9   88.83   79.54
  -4   4   9  121.14   50.49
   4   4  -9  154.84   60.20
   4  -4 -10   35.81   17.22
  -4  -4  10   19.03   22.60
   4   4  10   29.91   16.00
  -4   4 -10   36.36   33.29
   4   4 -10   36.90   13.18
  -4  -4 -10   20.10    8.94
   4  -4  10   23.93   14.02
   4  -4  10   15.43   30.86
  -4   4  10   31.82   31.46
   4   4 -10  114.12   35.54
  -4   4 -11   43.87   15.30
   4  -4 -11   49.62   17.29
  -4  -4  11   19.16   23.34
   4   4  11   34.59   16.32
  -4   4 -11   37.86   33.97
   4   4 -11   30.82   13.10
  -4  -4 -11   31.25   14.97
   4  -4  11   24.87   31.36
  -4   4  11   25.54   21.91
   4   4 -11   40.65   32.58
  -4   4 -12   72.07   10.59
   4  -4 -12   56.30   12.49
   4   4  12   64.22   17.50
  -4   4 -12   71.45   36.94
   4   4 -12   51.31   14.22
  -4  -4 -12   52.03   12.27
   4  -4  12   47.41   34.85
  -4   4  12   43.79   24.93
   4   4 -12   48.28   56.99
  -4   4 -13   42.37    8.33
   4  -4 -13   44.08    9.82
   4   4  13   37.30   13.47
  -4   4 -13   29.22   41.08
   4   4 -13   31.88   11.04
  -4  -4 -13   35.54    9.91
   4  -4  13   27.39   28.91
  -4   4  13   34.70   20.74
   4   4 -13   63.43   28.64
  -4   4 -14  228.95   18.80
   4  -4 -14  183.92   18.43
   4   4  14  217.46   33.34
  -4   4 -14  146.31   41.49
   4   4 -14  182.53   20.84
  -4  -4 -14  171.91   18.83
   4  -4  14  182.42   47.31
  -4   4  14  194.81   36.74
   4   4 -14  238.09   44.57
   4   4 -15    5.52    8.79
  -4  -4 -15    1.10    7.58
   4  -4  15   38.61   25.80
  -4   4  15   17.05   20.46
   4  -5   0  249.39   25.84
   4  -5   0  262.50   72.29
   4   5   0  244.84   28.74
   4   5   0  323.08   49.21
   4  -5  -1  133.98   18.05
   4  -5  -1  134.15   47.32
   4   5   1  141.30   20.56
   4   5   1  157.28   55.75
   4  -5   1  170.69   19.04
   4  -5   1  127.24   33.20
   4   5  -1  140.44   31.16
   4   5  -1  161.81   36.26
   4  -5  -2  434.23   52.58
   4  -5  -2  390.13   59.32
   4   5   2  410.82   42.51
   4   5   2  367.45   66.25
   4  -5   2  402.28   58.89
   4   5  -2  446.28   42.74
   4   5  -2  462.91   70.72
  -4   5  -3  107.45   17.03
   4  -5  -3  143.35   27.46
   4  -5  -3  117.52   28.17
   4   5   3  105.94   18.47
   4   5   3  104.93   23.86
   4  -5   3  113.73   27.84
   4   5  -3  116.61   18.38
   4   5  -3  123.52   35.24
  -4   5  -4  997.80   96.30
   4  -5  -4 1100.02  102.72
   4  -5  -4  955.88  125.08
   4   5   4  933.27   98.33
   4   5   4  956.39  114.13
   4  -5   4  935.16  154.30
   4   5  -4 1026.42  102.21
   4   5  -4  987.79  195.88
  -4   5  -5 1760.98  189.94
   4  -5  -5 1843.83  199.56
   4  -5  -5 1666.00  226.51
   4   5   5 1530.94  212.95
   4   5   5 1888.22  247.44
   4  -5   5 1703.11  229.26
   4   5  -5 1638.04  188.00
  -4   5   5 1868.16  234.70
   4   5  -5 2206.06  344.74
  -4   5  -6  162.18   21.89
   4  -5  -6  183.28   22.46
   4  -5  -6  153.92   33.05
   4   5   6  154.50   31.01
  -4  -5  -6  162.46   26.81
   4  -5   6  164.16   33.61
  -4   5   6  176.09   32.25
   4   5  -6  191.42   58.15
  -4   5  -7  433.36   54.28
   4  -5  -7  467.93   44.41
   4  -5  -7  445.68   62.52
  -4  -5   7  446.60   67.52
  -4  -5  -7  436.77   53.93
   4  -5   7  454.80   61.94
  -4   5   7  456.96   63.22
   4   5  -7  494.19  103.28
  -4   5  -8  263.70   25.14
   4  -5  -8  252.66   27.38
   4  -5  -8  255.75   43.05
  -4  -5   8  210.93   42.99
   4   5   8  289.74   58.32
  -4   5  -8  285.07   73.25
  -4  -5  -8  269.79   39.88
   4  -5   8  263.42   56.54
   4  -5   8  185.56   92.17
  -4   5   8  248.57   44.00
   4   5  -8  260.57   70.35
  -4   5  -9  104.78   13.62
   4  -5  -9   95.28   14.68
   4  -5  -9  110.82   25.00
  -4  -5   9   70.41   39.52
   4   5   9  108.38   36.02
  -4   5  -9   95.18   69.53
  -4  -5  -9   96.75   15.36
   4  -5   9   78.81   20.57
   4  -5   9   79.64   38.70
  -4   5   9   88.74   27.28
   4   5  -9  128.76   75.98
  -4   5 -10   14.45   11.38
   4  -5 -10   13.12    7.70
   4  -5 -10   14.78   19.13
  -4  -5  10    8.85   20.11
  -4   5 -10   13.68   25.92
  -4  -5 -10   16.54    8.69
   4  -5  10   12.92   22.49
  -4   5  10    6.96   15.74
   4   5 -10   18.15   26.39
  -4   5 -11   31.94    8.56
   4  -5 -11   27.82    8.47
  -4  -5  11   18.05   21.82
   4   5  11   28.08   15.63
  -4   5 -11   28.61   28.31
  -4  -5 -11   30.39    9.68
   4  -5  11   19.75   25.74
  -4   5  11   40.45   18.94
   4   5 -11   29.40   28.01
  -4   5 -12  168.73   16.01
   4  -5 -12  140.86   15.61
  -4  -5  12  114.33   53.56
   4   5  12  132.41   16.48
  -4   5 -12  125.27   45.84
  -4  -5 -12  144.03   17.27
   4  -5  12  138.77   40.68
  -4   5  12  164.96   31.96
   4   5 -12  162.33   69.60
  -4   5 -13   18.61    9.53
   4  -5 -13    9.86    7.81
  -4  -5  13    3.94   11.93
   4   5  13   13.44    4.94
  -4   5 -13   10.51   24.12
   4   5 -13    8.28    8.68
  -4  -5 -13   13.85    6.68
   4  -5  13   16.15   17.55
  -4   5  13   30.71   23.77
   4   5 -13   24.77   17.47
   4  -6   0   84.68   27.40
   4   6   0   78.81   16.31
   4   6   0   94.88   30.02
   4  -6  -1  219.38   25.27
   4  -6  -1  236.88   72.42
   4   6   1  225.36   41.80
   4   6   1  279.87   48.43
   4  -6   1  239.18   42.27
   4   6  -1  221.17   27.86
   4   6  -1  243.49   48.21
  -4   6  -2  869.63   87.24
   4  -6  -2  970.73   90.12
   4  -6  -2  862.11  154.47
   4   6   2  908.42   93.81
   4   6   2 1192.05  197.34
   4  -6   2  880.16  116.57
   4   6  -2  927.95   95.08
   4   6  -2  985.67  140.14
  -4   6  -3 1000.15   97.31
   4  -6  -3 1079.65  101.98
   4  -6  -3  921.67  125.40
   4   6   3 1012.89  103.46
   4   6   3  933.86  148.15
   4  -6   3  952.00  123.01
   4   6  -3  992.43  103.61
   4   6  -3 1042.29  149.99
  -4   6  -4  126.04   18.51
   4  -6  -4  160.77   17.44
   4  -6  -4  115.79   29.77
   4   6   4  131.60   19.69
   4   6   4  149.11   45.22
  -4  -6  -4   92.62   13.58
   4  -6   4  116.90   41.30
   4   6  -4  115.31   57.82
  -4   6  -5  126.82   24.84
   4  -6  -5   90.21   13.90
   4  -6  -5   76.58   24.73
   4   6   5   83.99   16.32
   4   6   5   85.93   24.26
  -4  -6  -5   65.71   11.96
   4  -6   5   87.99   23.33
   4   6  -5  115.70   43.60
  -4   6  -6  394.38   47.88
   4  -6  -6  395.37   36.44
   4  -6  -6  377.03   56.56
  -4  -6   6  433.11   63.07
   4   6   6  402.90   40.89
   4   6   6  413.31   56.52
  -4   6  -6  437.34   92.63
  -4  -6  -6  355.77   35.31
   4  -6   6  380.17   51.78
   4   6  -6  457.60   92.99
  -4   6  -7  278.00   25.06
   4  -6  -7  253.67   34.55
   4  -6  -7  260.67   42.28
  -4  -6   7  264.36   45.61
   4   6   7  277.67   29.76
   4   6   7  248.99   40.60
  -4   6  -7  285.49   70.59
  -4  -6  -7  242.79   26.11
   4  -6   7  253.29   36.97
  -4   6   7  249.89   29.93
   4   6  -7  287.87   71.30
  -4   6  -8  148.17   15.95
   4  -6  -8  120.10   22.51
   4  -6  -8  135.23   29.08
  -4  -6   8  124.71   45.35
   4   6   8  137.94   18.63
   4   6   8  121.80   39.11
  -4   6  -8  142.82   48.35
  -4  -6  -8  135.66   17.97
  -4   6   8  130.28   20.08
   4   6  -8  144.14   74.14
  -4   6  -9   90.72   12.37
   4  -6  -9   72.74   11.50
   4  -6  -9   88.94   22.62
  -4  -6   9   87.33   32.99
   4   6   9   92.21   14.21
  -4   6  -9   67.75   58.36
  -4  -6  -9   77.36   13.61
  -4   6   9   85.18   16.36
   4   6  -9  104.66   40.66
  -4   6 -10  101.62   19.51
   4  -6 -10   66.64   10.08
   4  -6 -10   89.56   30.81
  -4  -6  10   81.62   29.84
   4   6  10   84.35   12.15
  -4   6 -10   67.01   36.10
  -4  -6 -10   82.45   13.42
   4  -6  10   66.10   26.83
  -4   6  10   86.66   16.15
   4   6 -10   93.55   35.93
  -4   6 -11  103.58   11.73
   4  -6 -11   81.40   19.29
  -4  -6  11   76.36   28.49
   4   6  11   78.10   10.20
  -4   6 -11   40.43   33.99
  -4  -6 -11   86.86   19.01
   4  -6  11   74.90   25.49
  -4   6  11  100.77   16.06
   4   6 -11   98.10   32.23
  -4   6 -12   56.50    8.71
  -4  -6  12   42.78   19.28
  -4  -6 -12   53.28   16.07
   4  -6  12   43.13   18.16
  -4   6  12   54.65   12.37
   4   6 -12   60.63   33.88
  -4   7   0   23.54    8.07
   4  -7   0   -2.45   14.97
   4   7   0    1.39    9.36
   4   7   0   16.76   18.31
  -4   7  -1  101.29   15.25
   4  -7  -1  110.11   28.72
   4   7   1  101.09   17.29
   4   7   1  120.77   32.57
  -4   7   1   98.14   15.02
   4  -7   1   98.05   25.92
   4   7  -1  102.77   17.90
   4   7  -1  103.11   33.08
  -4   7  -2  239.65   25.02
   4  -7  -2  252.50   70.50
   4   7   2  240.64   27.05
   4   7   2  295.55   50.69
   4  -7   2  219.88   38.29
   4   7  -2  217.89   28.81
   4   7  -2  261.68   50.65
  -4   7  -3  112.57   16.22
   4   7   3  106.15   17.48
   4   7   3  154.89   34.69
   4  -7   3  111.42   37.48
   4   7  -3  104.85   53.98
  -4   7  -4   27.77   13.59
   4  -7  -4   24.75   26.80
  -4  -7   4   31.99   19.23
   4   7   4   26.85   10.11
   4   7   4   36.37   35.00
   4  -7   4   21.53   24.36
  -4   7  -5   81.66   12.36
   4  -7  -5   72.52   11.37
   4  -7  -5   71.73   35.15
  -4  -7   5   77.70   24.99
   4   7   5   80.55   21.36
   4   7   5  117.39   47.27
  -4   7  -5   65.41   54.96
  -4  -7  -5   70.72   10.37
   4  -7   5   67.41   18.69
   4   7  -5   90.30   38.29
  -4   7  -6  287.55   24.79
   4  -7  -6  282.15   25.06
   4  -7  -6  253.99   62.69
  -4  -7   6  256.72   44.60
   4   7   6  286.89   39.49
   4   7   6  399.11   81.08
  -4   7  -6  270.51   65.46
  -4  -7  -6  275.94   33.34
   4  -7   6  241.70   34.42
   4   7  -6  302.45   68.14
  -4   7  -7  141.32   14.47
   4  -7  -7  114.04   13.58
   4  -7  -7  144.70   42.14
  -4  -7   7  106.00   43.04
   4   7   7  136.37   23.87
   4   7   7  161.71   50.57
  -4   7  -7   86.64   40.62
  -4  -7  -7  134.56   14.52
   4   7  -7  141.24   43.81
  -4   7  -8  357.51   37.79
   4  -7  -8  342.55   68.19
  -4  -7   8  382.94   65.32
   4   7   8  350.18   30.02
   4   7   8  371.92   51.02
  -4   7  -8  290.34   68.89
  -4  -7  -8  354.95   29.88
  -4   7   8  378.22   33.15
   4   7  -8  396.47  116.33
  -4   7  -9  221.16   18.55
   4  -7  -9  241.98   54.21
  -4  -7   9  199.18   42.70
   4   7   9  164.17   15.61
   4   7   9  190.54   27.95
  -4   7  -9   77.14   67.14
  -4  -7  -9  196.70   18.51
  -4   7   9  228.39   20.88
   4   7  -9  224.80   48.32
  -4   7 -10  113.81   12.01
   4  -7 -10  127.34   21.33
  -4  -7  10   93.40   29.10
  -4  -7 -10  101.86   12.16
  -4   7  10  123.61   20.56
   4   7 -10  103.63   30.29
  -4   8   0  344.40   39.14
   4  -8   0  327.56   44.84
   4   8   0  362.65   55.38
  -4   8  -1   28.35   12.48
   4  -8  -1   40.99   17.27
  -4  -8   1   46.67   19.68
   4   8   1   45.14   21.43
  -4   8   1   40.24    8.70
   4  -8   1   66.79   15.91
   4   8  -1   38.82   21.43
  -4   8  -2   28.48    6.68
   4  -8  -2   28.06   15.10
  -4  -8   2   24.03   16.48
   4   8   2   18.87   18.08
  -4   8   2   18.75    6.93
   4  -8   2   17.12   20.32
   4   8  -2   30.36   29.14
  -4   8  -3  155.28   14.08
   4  -8  -3  156.32   29.78
  -4  -8   3  160.16   30.11
   4   8   3  146.28   17.87
   4   8   3  177.58   34.93
  -4   8  -3   98.24   46.17
  -4   8   3  133.24   14.39
   4  -8   3  149.32   23.94
   4   8  -3  189.14   45.97
  -4   8  -4   94.47   10.40
   4  -8  -4  100.82   23.33
  -4  -8   4   97.30   23.23
   4   8   4   89.99   12.84
   4   8   4  108.42   26.38
  -4   8  -4   53.63   46.92
  -4   8   4   71.81    9.83
   4  -8   4   83.54   16.79
   4   8  -4   97.85   34.89
  -4   8  -5   79.49    9.16
   4  -8  -5   81.45   21.15
  -4  -8   5   65.55   19.89
   4   8   5   72.13   10.59
   4   8   5   88.12   23.19
  -4   8  -5   11.13   25.70
   4  -8   5   43.73   12.89
   4   8  -5   68.27   30.86
  -4   8  -6  112.84   16.09
   4  -8  -6  117.00   24.31
  -4  -8   6  136.45   51.29
   4   8   6  130.77   25.81
  -4   8  -6   35.31   28.76
   4   8  -6  116.25   33.82
  -4   8  -7   17.83    9.65
   4  -8  -7   17.80   12.83
  -4  -8   7   11.44   17.26
   4   8   7   18.33   12.54
   4   8  -7   30.67   31.64
  -4   8  -8   55.54    7.35
   4  -8  -8   59.44   15.49
  -4  -8   8   57.54   21.34
   4   8  -8   46.85   21.55
   4  -9   0   43.66   19.86
  -4  -9   0   44.10   13.35
   4   9   0   67.35   38.76
   4  -9  -1    7.75   12.23
  -4  -9   1    2.95    8.37
   4  -9   1    0.44    6.77
  -4  -9  -1    2.84    7.94
   4   9  -1    5.85   14.30
   4  -9  -2  175.12   21.73
  -4  -9   2  159.98   34.10
   4   9   2  173.64   43.11
  -4  -9  -2  118.70   19.16
   4   9  -2  191.79   36.00
   4  -9  -3   22.78   11.11
  -4  -9   3   49.56   26.76
   4   9   3   25.65   14.63
   4   9  -3   37.97   18.46
   5   0   0   10.45    5.07
   5   0   0   -0.15   10.90
   5   0   0    0.00    7.33
   5   0  -1   51.24    9.09
   5   0   1   71.70   11.93
   5   0   1   62.84   29.48
   5   0  -1   56.06   16.41
   5   0   1   45.36   13.08
   5   0  -2  100.55   19.63
   5   0   2   93.55   10.56
   5   0  -2  114.43   20.00
   5   0   2  117.96   37.77
   5   0  -2  104.38   30.10
   5   0  -3  309.59   30.85
   5   0   3  278.20   44.90
   5   0   3  354.05   47.13
   5   0  -3  307.01   61.42
   5   0  -4   10.44    8.74
   5   0   4   21.98   14.35
   5   0   4    4.31   14.66
   5   0  -4   15.46   21.31
   5   0  -5  616.65   61.66
   5   0   5  539.66   77.43
   5   0   5  637.88   91.35
   5   0  -5  704.00  166.61
   5   0  -6   97.00   18.40
   5   0   6   89.70   27.20
   5   0   6   80.55   32.36
   5   0  -6  129.45   70.96
   5   0  -7   37.92   12.58
   5   0   7    3.08   17.33
   5   0   7   12.61   22.39
   5   0  -7   14.10   48.89
   5   0  -8  358.74   44.55
   5   0   8  306.16   71.27
   5   0   8  337.69   72.78
   5   0  -8  449.39   99.02
   5   0  -9   88.67   20.06
   5   0   9   63.54   23.16
   5   0   9   72.57   37.64
   5   0  -9  105.52   50.84
   5   0 -10   41.26   16.03
   5   0  10   31.18   17.94
   5   0  10   33.23   30.20
   5   0 -10   64.36   40.63
   5   0 -11   85.51   20.77
   5   0  11   65.60   21.63
   5   0  11   64.88   36.41
   5   0 -11  118.56   51.67
   5   0 -12  181.55   29.35
   5   0  12  126.24   48.26
   5   0 -13   25.77   14.00
  -5   0 -13   22.72    6.90
   5   0  13   20.42   22.58
  -5   0  13    5.80   25.18
   5   0 -14  190.38   24.81
  -5   0 -14  148.86   12.82
   5   0  14  142.42   38.17
  -5   0  14  102.35   41.34
   5   0 -15   -1.97    6.93
   5   0  15   10.82   19.34
  -5   0  15   -0.18   12.63
   5  -1   0   51.99    9.72
   5  -1   0   57.13   19.49
   5   1   0   60.47   14.95
   5  -1  -1  299.85   27.86
   5  -1  -1  364.10   45.39
   5   1   1  313.20   38.82
   5   1   1  301.81   36.46
   5  -1   1  320.27   34.16
   5  -1   1  300.77   46.59
   5   1  -1  305.09   34.81
   5   1  -1  261.36   34.49
   5   1  -1  338.02   89.82
   5  -1  -2  287.21   27.77
   5  -1  -2  310.45   42.06
   5   1   2  289.44   39.73
   5   1   2  279.87   35.92
   5   1  -2  264.06   32.75
   5  -1   2  284.66   23.84
   5  -1   2  303.40   47.16
   5  -1   2  331.53   58.46
   5   1  -2  293.04   24.44
   5   1  -2  318.78   95.86
   5  -1  -3  617.81   73.39
   5  -1  -3  695.19   76.88
   5   1   3  628.56   76.27
   5  -1  -3  626.46   95.02
   5   1  -3  629.46   57.71
   5  -1   3  648.68   51.81
   5  -1   3  586.50   84.82
   5  -1   3  560.06   74.26
   5   1  -3  668.61  116.03
   5  -1  -4  750.42   71.23
   5  -1  -4  757.16   81.63
   5   1   4  658.84   85.03
   5  -1  -4  694.94  109.49
   5   1  -4  682.03   66.06
   5  -1   4  663.69  130.08
   5  -1   4  607.12   86.21
   5   1  -4  742.57  133.62
  -5   1  -5  930.15   78.89
   5  -1  -5  974.31   98.97
   5   1   5  881.35  153.05
   5   1   5 1112.78  137.40
   5  -1  -5  949.51  151.18
   5   1  -5  903.00   92.45
   5  -1   5  849.19  158.98
   5  -1   5  791.60  119.37
   5   1  -5 1026.95  180.11
   5  -1  -6  173.44   26.17
   5   1   6  134.33   46.84
   5   1   6  220.32   42.41
   5  -1  -6  180.22   52.46
   5   1  -6  170.20   23.74
   5  -1   6  153.55   35.72
   5  -1   6  147.40   42.23
   5  -1  -7  820.13   85.47
   5   1   7  635.92   86.97
   5   1   7  891.57  125.61
   5  -1  -7  902.06  150.52
   5   1  -7  728.09   78.30
   5  -1   7  635.49   98.00
   5  -1   7  672.70  117.01
   5   1  -7  986.08  174.66
   5  -1  -8  356.31   43.70
   5   1   8  285.22   48.13
   5   1   8  370.02   75.08
   5  -1  -8  414.70   90.67
   5   1  -8  323.43   56.82
   5  -1   8  292.31   55.08
   5  -1   8  277.53  111.14
   5   1  -8  513.93  157.90
   5  -1  -9  346.31   43.91
   5   1   9  283.95   47.49
   5   1   9  307.87   71.69
   5  -1  -9  438.92   94.88
   5   1  -9  309.82   59.21
   5  -1   9  308.68   79.56
   5  -1   9  305.32  115.38
   5   1  -9  405.25  146.50
   5  -1 -10  130.80   24.84
   5   1  10  102.49   26.93
   5   1  10  113.44   42.23
   5   1 -10  130.29   36.30
   5  -1  10   97.28   25.43
   5  -1  10  108.92   46.31
   5   1 -10  173.56   57.71
   5  -1 -11    4.72   12.03
   5   1  11   13.64   20.98
   5   1 -11   15.63   19.15
   5  -1  11    4.79   12.06
   5  -1  11   15.63   23.02
   5   1 -11    4.49   28.75
   5  -1 -12   53.78   17.44
   5   1  12   45.26   27.91
   5   1 -12   46.69   17.22
  -5  -1 -12   38.03   10.04
   5  -1  12   46.66   15.96
   5  -1  12   56.72   30.57
  -5   1  12   19.80   31.49
   5   1 -12   76.70   39.35
   5  -1 -13  167.19   26.72
   5   1  13  139.21   40.58
   5   1 -13  169.17   26.18
  -5  -1 -13  149.29   15.46
   5  -1  13  126.52   43.10
  -5   1  13  105.17   45.72
   5  -1 -14  207.94   27.01
  -5   1 -14  169.53   12.64
   5   1  14  146.43   45.99
  -5  -1  14  122.08   44.16
   5   1 -14  207.94   25.07
  -5  -1 -14  176.33   15.26
   5  -1  14  168.41   41.14
  -5   1  14  144.16   43.23
   5  -1 -15   56.21   19.50
   5   1  15   43.14   14.39
  -5  -1  15   31.19   21.36
   5   1 -15   54.41   10.86
   5  -1  15   42.81   20.17
  -5   1  15   37.60   36.83
   5  -2   0   28.36   13.96
   5  -2   0   26.26   27.07
   5   2   0   12.16   14.16
   5   2   0   16.78   14.18
   5   2   0   17.09   21.25
   5  -2  -1 1017.96   88.55
   5  -2  -1  824.82  140.93
   5   2   1  792.40  104.61
   5   2   1 1068.90  108.55
   5  -2   1  824.22   75.83
   5  -2   1  904.33  119.06
   5   2  -1  826.48   78.46
   5   2  -1  865.29  143.10
   5  -2  -2 1135.50  110.16
   5  -2  -2 1099.84  172.69
   5   2   2 1013.44  138.71
   5   2   2 1148.24  131.32
   5  -2   2 1119.27  102.10
   5  -2   2 1155.09  150.76
   5   2  -2 1097.64  103.65
   5   2  -2 1158.50  188.08
   5  -2  -3  674.35   65.94
   5  -2  -3  684.32   85.04
   5   2   3  626.60   72.10
   5   2   3  695.16   80.15
   5  -2   3  713.93   60.65
   5  -2   3  692.03   99.34
   5   2  -3  702.10   72.73
   5   2  -3  746.51  131.24
   5  -2  -4  309.04   45.49
   5  -2  -4  283.46   40.36
   5   2   4  246.05   35.96
   5   2   4  238.87   39.43
   5  -2   4  266.02   48.34
   5  -2   4  231.04   39.90
   5   2  -4  264.47   24.04
   5   2  -4  327.79  115.26
  -5   2  -5  348.70   30.53
   5  -2  -5  368.37   58.74
   5  -2  -5  343.15   44.11
   5   2   5  304.98   43.95
   5   2  -5  307.64   34.93
   5  -2   5  313.35   55.90
   5  -2   5  276.10   51.55
   5   2  -5  481.51  149.61
  -5   2  -6  191.79   20.46
   5  -2  -6  195.10   28.92
   5   2   6  172.16   32.61
   5   2   6  394.69   60.86
   5   2  -6  164.99   24.87
   5  -2   6  152.30   61.33
   5  -2   6  160.72   68.54
   5   2  -6  309.48   78.50
  -5   2  -7 2328.94  280.38
   5  -2  -7 2649.41  331.96
   5   2   7 2159.08  310.31
   5   2   7 3121.28  530.62
   5   2  -7 2186.73  323.14
   5  -2   7 2108.01  326.13
   5  -2   7 2655.48  576.39
   5   2  -7 2848.20  529.70
  -5   2  -8  371.55   29.52
   5  -2  -8  376.11   46.04
   5   2   8  316.99   51.33
   5   2   8  453.50  109.79
   5   2  -8  324.64   58.44
   5  -2   8  318.20   56.49
   5  -2   8  421.55  157.99
  -5   2   8  259.50   71.87
   5   2  -8  484.09  115.90
   5  -2  -9   32.34   14.85
   5   2   9   30.35   43.44
   5   2  -9   29.15   23.11
   5  -2   9   41.57   19.83
   5  -2   9   35.39   63.70
  -5   2   9   15.30   27.65
   5  -2 -10  309.62   39.29
   5   2  10  330.08   99.23
   5   2 -10  261.52   56.46
   5  -2  10  221.49   56.35
   5  -2  10  302.49  145.70
  -5   2  10  205.34   64.91
   5   2 -10  338.38  132.55
   5  -2 -11  359.50   41.82
   5   2  11  227.21   76.25
   5   2 -11  345.01   61.91
  -5  -2 -11  300.70   28.45
   5  -2  11  263.04   40.19
   5  -2  11  269.65  111.48
  -5   2  11  241.87   68.13
   5   2 -11  431.18   90.39
   5  -2 -12   36.75   14.15
   5   2  12   27.24   29.29
   5   2 -12   38.42   22.95
  -5  -2 -12   32.24    8.57
   5  -2  12   25.35   12.99
   5  -2  12   37.08   27.28
  -5   2  12   26.17   26.68
   5   2 -12   44.37   33.76
   5  -2 -13   65.63   26.02
   5   2  13   44.15   19.93
   5   2 -13   61.43   13.74
  -5  -2 -13   55.36    9.37
   5  -2  13   51.39   28.50
  -5   2  13   46.25   29.14
   5   2 -13   99.86   35.99
   5  -2 -14   15.33   14.57
   5   2  14   12.95   11.74
   5   2 -14   15.81    7.68
  -5  -2 -14    7.23   10.32
   5  -2  14   13.48   16.73
  -5   2  14   11.68   22.65
   5  -3   0  437.90   56.18
   5  -3   0  398.35   64.87
   5   3   0  463.12   45.25
   5   3   0  503.72   94.52
   5  -3  -1 1116.43  122.97
   5  -3  -1  884.13  123.15
   5   3   1  938.48   94.31
   5   3   1  843.16  111.44
   5   3   1 1031.79  218.21
   5  -3   1  919.60   85.99
   5  -3   1  865.44  162.39
   5   3  -1  944.74   91.19
   5   3  -1 1089.27  179.29
   5  -3  -2  483.96   44.89
   5  -3  -2  417.97   64.16
   5   3   2  391.15   45.07
   5   3   2  472.03   79.69
   5  -3   2  416.00   39.51
   5  -3   2  439.42  100.53
   5   3  -2  417.63   40.60
   5   3  -2  473.97  101.04
   5  -3  -3  591.45   60.80
   5  -3  -3  577.66   82.83
   5   3   3  578.96   64.72
   5  -3   3  597.94   54.53
   5  -3   3  602.76   89.38
   5   3  -3  573.14   68.79
   5   3  -3  673.57  129.56
   5  -3  -4  982.71   99.78
   5  -3  -4 1030.42  134.77
   5   3   4 1006.72  114.38
   5   3   4 1012.53  122.79
   5  -3   4  978.90  138.51
   5   3  -4  963.91   92.93
   5   3  -4 1106.04  201.97
  -5   3  -5  128.93   17.22
   5  -3  -5  126.13   20.90
   5  -3  -5  135.51   30.63
   5   3   5  125.04   24.77
   5   3   5  120.53   28.42
   5  -3   5  118.87   33.70
   5   3  -5  112.93   16.50
   5   3  -5  141.34   57.32
  -5   3  -6  365.50   34.80
   5  -3  -6  355.37   40.54
   5  -3  -6  369.63   52.38
   5   3   6  371.40   55.70
   5  -3   6  319.89   89.27
   5  -3   6  393.16  130.47
  -5   3   6  324.81   61.88
   5   3  -6  451.48  172.18
  -5   3  -7  164.87   27.04
   5  -3  -7  169.13   37.21
   5  -3   7  145.47   56.49
   5  -3   7  209.65   98.81
  -5   3   7  148.58   42.60
   5   3  -7  282.19   81.04
  -5   3  -8  304.23   25.37
   5  -3  -8  266.84   49.17
   5   3   8  288.53   49.98
  -5  -3  -8  245.80   26.41
   5  -3   8  256.43   46.35
   5  -3   8  273.86  119.62
  -5   3   8  239.77   57.15
  -5   3  -9   11.48    6.23
   5  -3  -9   40.81   17.19
   5   3   9   20.61   16.04
   5   3  -9   11.10   17.60
  -5  -3  -9    6.49    7.41
   5  -3   9    9.41   14.63
   5  -3   9   44.10   45.38
  -5   3   9    9.28   20.59
  -5   3 -10   15.25    9.63
   5  -3 -10   25.00   17.24
   5   3  10   22.37   16.63
   5   3 -10   19.11   19.58
  -5  -3 -10   14.49    7.73
   5  -3  10    3.41   23.11
   5  -3  10   27.87   47.17
  -5   3  10   19.89   21.94
   5   3 -10    9.14   30.78
  -5   3 -11   27.73    6.81
   5  -3 -11   25.10   18.30
   5   3  11   28.74   17.07
   5   3 -11   30.32   18.18
  -5  -3 -11   15.95    8.33
   5  -3  11   19.28   11.98
   5  -3  11   40.43   51.66
  -5   3  11   33.20   38.82
   5   3 -11   33.34   49.81
  -5   3 -12   14.73    5.48
   5  -3 -12   18.58   10.36
   5   3  12   22.97   14.27
   5   3 -12   14.21    8.88
  -5  -3 -12   15.98    7.28
   5  -3  12   18.19    9.26
   5  -3  12   26.46   33.38
  -5   3  12   17.99   25.90
   5  -3 -13   14.49    8.83
   5   3  13   24.99   11.80
   5   3 -13   11.77    7.42
  -5  -3 -13   11.99   11.87
   5  -3  13    9.38   17.13
  -5   3  13   22.34   15.18
   5  -3 -14  113.92   13.03
   5   3  14  117.55   16.87
   5   3 -14   80.79   10.88
  -5  -3 -14   79.06   11.26
   5  -3  14   97.98   24.10
  -5   3  14   77.05   22.23
   5  -4   0    9.35    8.36
   5  -4   0   -3.64   16.60
   5   4   0   22.97   30.09
   5  -4  -1  577.09   54.31
   5  -4  -1  526.89   80.85
   5   4   1  524.23   54.40
   5   4   1  490.26   86.68
   5  -4   1  551.82   51.68
   5  -4   1  487.80   78.94
   5   4  -1  547.35   54.30
   5   4  -1  701.34  184.44
   5  -4  -2   72.32   24.21
   5  -4  -2   59.99   27.16
   5   4   2   59.39   15.80
   5   4   2   52.94   27.00
   5  -4   2   80.50   14.71
   5  -4   2   48.64   40.83
   5   4  -2   75.92   22.14
   5   4  -2   82.65   44.15
   5  -4  -3   28.22   11.38
   5  -4  -3   33.07   20.65
   5   4   3   40.32   20.10
   5  -4   3   34.22   20.49
   5   4  -3   22.48   10.29
   5   4  -3   24.52   34.97
  -5   4  -4   97.56   16.31
   5  -4  -4  101.43   19.18
   5  -4  -4  120.16   32.88
   5   4   4  157.85   42.52
   5  -4   4  102.40   32.37
   5   4  -4  104.67   16.84
   5   4  -4  130.31   53.72
  -5   4  -5   43.60   12.19
   5  -4  -5   78.40   14.67
   5  -4  -5   60.80   25.54
   5  -4   5   54.35   24.17
   5   4  -5   44.56   12.46
   5   4  -5   60.80   41.68
  -5   4  -6  180.95   22.04
   5  -4  -6  186.45   24.75
   5  -4  -6  200.73   44.37
   5   4   6  204.87   35.82
   5  -4   6  181.51   39.10
   5   4  -6  190.01  105.56
  -5   4  -7  120.78   23.69
   5  -4  -7  140.62   20.15
   5  -4  -7  141.90   29.32
  -5  -4   7  120.07   28.00
   5   4   7  170.34   29.34
  -5  -4  -7  100.29   15.47
   5  -4   7  125.69   46.61
  -5   4   7  106.52   26.77
   5   4  -7  181.54   95.37
  -5   4  -8   55.18   10.08
   5  -4  -8   58.93   13.63
  -5  -4   8   37.73   18.63
   5   4   8   59.71   20.96
  -5  -4  -8   42.18   11.20
   5  -4   8   66.74   20.17
   5  -4   8   56.41   52.37
  -5   4   8   54.22   20.27
   5   4  -8   72.13   41.89
  -5   4  -9   57.53    9.45
   5  -4  -9   50.62   13.63
   5   4   9   60.69   20.09
   5  -4   9   50.15   18.27
   5  -4   9   50.84   51.76
  -5   4   9   46.05   20.69
   5   4  -9   54.12   40.00
  -5   4 -10   80.91   16.24
   5  -4 -10   91.81   15.49
   5   4  10   95.61   23.06
   5  -4  10   77.28   30.64
   5  -4  10   75.84   57.68
  -5   4  10   61.95   23.75
   5   4 -10   81.13   44.14
  -5   4 -11    5.18    5.32
   5  -4 -11   10.33    7.57
   5   4  11    6.65   11.22
   5  -4  11    2.07    7.33
   5  -4  11    4.55   24.58
  -5   4  11   -0.03   12.75
  -5   4 -12    7.42    4.60
   5  -4 -12    9.00    6.75
   5   4  12   15.41   16.78
   5   4 -12   -0.02    4.80
  -5  -4 -12    8.54    6.34
   5  -4  12    4.91   13.47
  -5   4  12   10.66   12.23
   5  -4 -13    2.06    5.10
   5   4  13    3.41    5.59
  -5  -4 -13   -1.68    5.18
   5  -4  13    3.17   10.35
  -5   4  13    4.60    9.83
   5   4 -13   15.03   15.90
   5  -5   0 1479.48  151.46
   5  -5   0 1268.88  189.55
   5   5   0 1445.64  183.08
   5   5   0 1318.06  267.37
   5  -5  -1  151.96   22.04
   5  -5  -1  159.03   37.73
   5   5   1  148.03   23.96
   5   5   1  147.94   43.37
   5  -5   1  149.55   37.40
   5   5  -1  144.56   33.65
   5   5  -1  182.78   93.22
   5  -5  -2  255.13   28.97
   5  -5  -2  208.05   46.54
   5   5   2  225.53   29.69
   5   5   2  230.15   55.08
   5  -5   2  217.29   68.83
   5   5  -2  231.65   28.56
   5   5  -2  269.18   73.11
  -5   5  -3  557.44   55.76
   5  -5  -3  685.20   61.34
   5  -5  -3  559.58   86.39
   5   5   3  564.13   60.29
   5   5   3  520.74   92.73
   5  -5   3  568.84   87.19
   5   5  -3  574.36   58.82
   5   5  -3  676.75  129.29
  -5   5  -4  182.27   23.54
   5  -5  -4  209.22   35.91
   5  -5  -4  181.48   41.19
   5   5   4  184.67   26.17
   5   5   4  156.71   41.47
  -5  -5  -4  198.38   25.78
   5  -5   4  183.77   39.73
   5   5  -4  188.14   24.20
   5   5  -4  209.96   64.10
  -5   5  -5   39.04   11.58
   5  -5  -5   43.82   18.70
   5  -5  -5   38.47   21.94
   5   5   5   40.44   13.71
   5  -5   5   48.39   21.07
   5   5  -5   49.65   36.19
  -5   5  -6  174.73   31.77
   5  -5  -6  172.98   33.70
   5  -5  -6  161.69   36.83
  -5  -5   6  169.33   35.13
   5   5   6  150.29   24.43
   5  -5   6  161.93   34.49
   5   5  -6  176.75   58.64
  -5   5  -7  216.70   21.83
   5  -5  -7  234.65   38.12
   5  -5  -7  246.40   44.18
  -5  -5   7  191.00   37.52
   5   5   7  218.43   28.41
  -5  -5  -7  171.17   30.78
   5  -5   7  232.92   55.18
   5   5  -7  287.57  114.07
  -5   5  -8   40.49    8.72
   5  -5  -8   44.48   17.52
   5  -5  -8   34.92   18.43
  -5  -5   8   29.41   26.58
   5   5   8   36.14   12.95
  -5  -5  -8   30.32    9.40
   5  -5   8   45.06   15.58
  -5   5   8   48.30   25.74
   5   5  -8   46.09   35.55
  -5   5  -9  247.64   20.46
   5  -5  -9  237.85   35.82
   5  -5  -9  175.91   32.31
  -5  -5   9  198.56   45.48
   5   5   9  226.74   27.58
  -5  -5  -9  210.83   23.25
   5  -5   9  197.10   30.82
  -5   5   9  266.16   52.74
   5   5  -9  275.64   63.89
  -5   5 -10   42.17   12.67
   5  -5 -10   33.46   14.51
  -5  -5  10   19.57   18.01
  -5  -5 -10   28.68    8.62
   5  -5  10   12.34   14.13
   5  -5  10   27.89   15.15
  -5   5  10   44.27   23.94
   5   5 -10   26.92   28.64
  -5   5 -11   56.93    8.10
   5  -5 -11   45.41   13.64
   5   5  11   55.60   11.31
  -5  -5 -11   40.06    9.53
   5  -5  11   37.98   14.86
  -5   5  11   41.41   17.25
   5   5 -11   53.44   45.84
  -5   5 -12  176.97   13.13
   5  -5 -12  132.51   13.41
   5   5  12  166.26   14.75
  -5  -5 -12  163.61   15.90
  -5   5  12  156.64   17.76
   5   5 -12  198.63   38.83
   5  -6   0  175.50   38.38
   5   6   0  183.71   24.20
   5   6   0  169.46   63.73
  -5   6  -1  217.01   24.76
   5  -6  -1  177.57   40.73
   5   6   1  195.96   25.20
   5   6   1  169.21   43.10
   5  -6   1  194.87   40.02
   5   6  -1  188.24   25.48
   5   6  -1  344.65   96.38
  -5   6  -2  672.28   66.85
   5  -6  -2  740.11   68.13
   5  -6  -2  628.98   93.29
   5   6   2  700.19   88.46
   5   6   2  644.16  103.56
   5  -6   2  686.19  134.67
   5   6  -2  659.72   68.17
   5   6  -2  797.21  136.60
  -5   6  -3   99.81   17.17
   5  -6  -3  122.18   16.83
   5  -6  -3   98.59   29.94
   5   6   3  107.30   27.84
   5   6   3   90.53   33.82
   5  -6   3  101.52   28.43
   5   6  -3  100.23   18.37
   5   6  -3  126.51   46.59
  -5   6  -4  148.58   20.34
   5  -6  -4  177.55   19.96
   5  -6  -4  139.11   35.14
   5   6   4  147.00   22.15
   5   6   4  143.10   41.24
   5  -6   4  152.51   32.08
   5   6  -4  168.74   55.16
  -5   6  -5  251.60   34.46
   5  -6  -5  257.90   27.25
   5  -6  -5  234.88   43.45
  -5  -6   5  266.12   43.25
   5   6   5  250.57   28.91
   5   6   5  210.30   47.76
   5  -6   5  234.88   39.25
   5   6  -5  258.73   67.78
  -5   6  -6   22.39    8.09
   5  -6  -6   23.36    8.47
   5  -6  -6   22.99   16.69
  -5  -6   6   21.10   15.84
   5   6   6   26.53   10.14
  -5  -6  -6   16.43    6.36
   5  -6   6   27.57   22.84
   5   6  -6   23.38   26.98
  -5   6  -7   14.08    6.98
   5  -6  -7   17.69    7.54
   5  -6  -7   19.25   15.40
  -5  -6   7   11.87   13.76
   5   6   7   23.43    9.34
  -5  -6  -7   15.40    6.10
   5  -6   7   10.73   11.54
   5   6  -7   18.97   43.95
  -5   6  -8  446.71   32.89
   5  -6  -8  406.63   34.57
   5  -6  -8  424.96   54.36
  -5  -6   8  448.65   97.53
  -5  -6  -8  328.29   29.82
   5  -6   8  351.80   42.29
   5   6  -8  474.85   86.80
  -5   6  -9  267.21   28.26
   5  -6  -9  204.68   18.05
   5  -6  -9  183.29   28.84
  -5  -6   9  192.69   38.63
   5   6   9  237.71   21.77
  -5  -6  -9  161.15   16.62
  -5   6   9  168.03   15.94
   5   6  -9  244.98   52.72
  -5   6 -10   83.10    9.20
   5  -6 -10   49.31    7.78
  -5  -6  10   53.29   19.13
   5   6  10   74.13   14.89
  -5  -6 -10   52.53   13.26
   5   6 -10   76.60   28.12
   5  -7   0   -3.88   22.44
   5   7   0   12.45    8.71
   5   7   0   15.23   37.37
  -5   7  -1  381.80   34.57
   5  -7  -1  350.22   51.59
   5   7   1  352.69   35.54
   5   7   1  327.13   87.35
  -5   7   1  364.30   33.13
   5  -7   1  367.06   76.77
   5   7  -1  311.23   35.20
   5   7  -1  459.45   80.99
  -5   7  -2   48.06   11.09
   5  -7  -2   49.35   18.67
   5   7   2   47.80   11.68
   5   7   2   38.82   35.96
  -5   7   2   37.35   10.48
   5  -7   2   58.90   19.15
   5   7  -2   56.35   31.22
  -5   7  -3  139.35   25.90
   5  -7  -3  127.76   28.21
  -5  -7   3  153.62   29.52
   5   7   3  132.26   17.68
   5   7   3  119.52   32.52
  -5   7   3  119.60   15.36
   5  -7   3  115.19   25.83
   5   7  -3  144.48   45.15
  -5   7  -4   16.78    7.09
   5  -7  -4    9.00   14.59
  -5  -7   4   13.24   14.47
   5   7   4   19.71    8.37
   5   7   4   17.63   16.37
   5  -7   4    6.00   12.79
   5   7  -4   16.84   23.77
  -5   7  -5   78.53   11.24
   5  -7  -5   79.45   22.09
  -5  -7   5   77.90   21.57
   5   7   5   89.82   13.22
   5   7   5   67.36   37.28
   5  -7   5   89.41   18.33
   5   7  -5  101.12   35.55
  -5   7  -6   18.57    6.47
   5  -7  -6   17.85   13.39
  -5  -7   6   18.19   12.78
   5   7   6   17.54    7.70
   5   7   6    9.64   19.18
   5  -7   6   13.25    9.40
   5   7  -6   30.02   35.63
  -5   7  -7   34.19    7.06
   5  -7  -7   27.98   14.23
  -5  -7   7   33.77   31.59
   5   7   7   31.96    7.92
   5   7  -7   36.46   24.98
  -5   7  -8   23.34   10.21
   5  -7  -8   18.18   10.43
  -5  -7   8   17.32   14.95
   5   7   8   14.98    5.58
   5   7  -8   28.62   19.05
  -5   8   0  140.09   18.55
   5  -8   0  166.84   25.54
  -5  -8   0  174.23   27.35
   5   8   0  175.74   41.32
  -5   8  -1    7.34    4.67
   5  -8  -1   16.76   17.54
  -5  -8   1   11.01   10.98
   5   8   1    5.52   17.27
  -5   8   1    8.57    8.18
   5  -8   1    2.33    9.97
   5   8  -1   -0.44   17.42
  -5   8  -2   11.50    4.92
   5  -8  -2    7.42   17.43
  -5  -8   2   16.59   11.34
   5   8   2    7.58   17.78
  -5   8   2   11.11    8.01
   5  -8   2    8.76    9.71
   5   8  -2    5.02   17.91
  -5   8  -3  133.35   11.52
   5  -8  -3  122.37   34.18
  -5  -8   3  128.36   22.77
   5   8   3  159.61   34.04
  -5   8   3  120.04   15.53
   5  -8   3  125.30   18.67
   5   8  -3  133.35   35.47
  -5   8  -4   51.59    6.89
   5  -8  -4   46.57   23.11
  -5  -8   4   44.33   14.12
   5   8   4   30.24   18.30
   5   8  -4   58.29   36.41
   6   0   0  298.45   46.61
   6   0   1 1256.24  164.36
   6   0  -1 1215.30  150.13
   6   0  -2  920.12   95.77
   6   0   2 1043.72  135.41
   6   0   2 1057.55  115.77
   6   0  -3  329.91   35.11
   6   0   3  351.42   56.27
   6   0   3  329.85   44.84
   6   0  -4   27.38   10.58
   6   0   4   24.18   19.62
   6   0   4   28.28   14.95
   6   0  -5  286.38   33.64
   6   0   5  290.55   55.11
   6   0   5  297.81   45.20
   6   0  -5  353.43   74.65
   6   0  -6  154.58   34.25
   6   0   6  166.52   59.44
   6   0   6  146.12   50.60
   6   0  -6  212.43   57.89
   6   0  -7  551.59   84.32
   6   0   7  446.01  102.21
   6   0   7  624.47  145.28
   6   0  -7  770.24  133.01
   6   0  -8  441.13   71.26
   6   0   8  365.44   59.10
   6   0   8  514.75  128.22
   6   0  -8  655.39  119.07
   6   0  -9    5.89   15.46
   6   0   9    0.10   12.28
   6   0   9   -2.78   32.55
   6   0  -9   13.97   25.36
   6   0 -10   -0.32   14.86
   6   0  10   -4.95   11.10
   6   0  10   19.25   30.03
   6   0 -11  302.90   48.75
   6   0  11  235.12   64.24
  -6   0  11  123.45   56.77
   6   0 -12   22.86   16.69
  -6   0 -12   20.74    6.52
   6   0  12   16.57   24.78
  -6   0  12   13.53   21.31
   6   0 -13    0.26   10.04
  -6   0 -13    1.21    3.73
   6   0  13    1.07    9.71
  -6   0  13   -3.29   12.98
   6  -1   0   79.88   13.01
   6  -1   0  104.53   44.44
   6   1   0  121.24   33.44
   6   1   0   82.21   13.85
   6  -1  -1   63.50   20.22
   6  -1  -1   91.78   38.30
   6   1   1   75.02   33.21
   6   1   1   58.62   20.78
   6  -1   1   69.11   11.61
   6  -1   1   65.78   40.91
   6  -1  -2  136.38   18.68
   6  -1  -2  161.51   48.18
   6   1   2  140.33   47.61
   6   1   2  160.49   25.68
   6  -1   2  124.35   15.99
   6  -1   2  127.36   54.11
   6  -1  -3  339.78   36.45
   6   1   3  347.87   81.00
   6   1   3  379.04   47.63
   6  -1   3  335.64   60.35
   6  -1  -4  481.86   48.56
   6   1   4  439.98   86.83
   6   1   4  472.98   63.60
   6  -1   4  468.52   76.27
   6   1  -4  492.71  154.08
   6  -1  -5  179.53   24.83
   6   1   5  194.76   34.69
   6   1   5  194.62   35.14
   6   1  -5  162.02   33.58
   6  -1   5  188.48   41.20
   6  -1   5  143.19   44.10
   6   1  -5  200.20  100.46
   6  -1  -6  159.42   23.75
   6   1   6  145.41   32.39
   6   1   6  173.68   35.50
   6   1  -6  136.32   36.72
   6  -1   6  185.48   40.82
   6  -1   6  156.02   61.93
   6   1  -6  477.10  105.09
   6  -1  -7  124.61   31.30
   6   1   7  100.62   28.01
   6   1   7  127.42   31.30
   6   1  -7  106.45   32.44
   6  -1   7  120.89   33.55
   6  -1   7  131.75   39.14
   6   1  -7  133.73   55.51
   6  -1  -8  156.12   36.44
   6   1   8  145.92   32.02
   6   1   8  171.83   37.74
   6   1  -8  146.00   25.09
   6  -1   8  147.32   49.67
   6  -1   8  187.18   49.31
   6   1  -8  231.94   65.30
   6  -1  -9  607.94   82.38
   6   1   9  591.60   75.23
   6   1   9  584.92   87.02
   6   1  -9  574.61   65.23
   6  -1   9  524.21   71.58
   6  -1   9  718.02  114.48
  -6   1   9  398.14   96.71
   6   1  -9  902.30  147.20
   6  -1 -10   33.03   20.46
   6   1  10   33.46   20.89
   6   1 -10   36.64   13.05
   6  -1  10   32.73   15.99
   6  -1  10   39.17   27.08
  -6   1  10   20.40   26.30
   6   1 -10   61.92   36.07
   6  -1 -11   13.85   16.74
   6   1  11   16.46   15.77
   6   1 -11   16.17   11.00
  -6  -1 -11   12.03    7.21
   6  -1  11   19.42   11.74
   6  -1  11    9.77   33.69
  -6   1  11   19.08   20.45
   6   1 -11   17.66   28.14
   6  -1 -12   14.93    9.95
   6   1  12   18.36   14.31
   6   1 -12   18.51   15.97
  -6  -1 -12   16.84    6.26
   6  -1  12   16.40   30.41
  -6   1  12    7.31   18.72
   6  -2   0   93.40   14.49
   6  -2   0  107.34   30.72
   6   2   0   81.49   15.15
   6  -2  -1   93.74   22.63
   6  -2  -1   89.86   29.66
   6   2   1   78.79   18.07
   6   2   1   86.44   15.99
   6  -2   1   88.99   13.77
   6  -2   1   86.58   30.92
   6   2  -1   85.97   14.31
   6  -2  -2  249.80   43.27
   6  -2  -2  264.81   48.12
   6   2   2  228.70   34.96
   6   2   2  396.61   47.92
   6  -2   2  249.22   25.75
   6  -2   2  263.95   52.16
   6   2  -2  231.98   35.87
   6  -2  -3  222.28   27.17
   6  -2  -3  222.41   41.01
   6   2   3  206.46   33.49
   6   2   3  254.95   55.30
   6  -2   3  210.69   75.80
   6   2  -3  204.49   69.08
  -6   2  -4  357.08   33.45
   6  -2  -4  384.94   40.67
   6  -2  -4  383.07   54.76
   6   2   4  363.44   50.87
   6   2   4  401.61   53.77
   6  -2   4  354.24   96.30
   6   2  -4  402.81   99.48
  -6   2  -5  581.57   49.73
   6  -2  -5  558.92   59.21
   6   2   5  552.31   72.07
   6   2   5  605.32   77.15
   6  -2   5  516.88   85.55
   6   2  -5  633.74  137.23
   6  -2  -6  233.67   31.13
   6   2   6  242.97   39.91
   6   2   6  330.98   48.15
   6  -2   6  210.76   48.71
   6   2  -6  284.64   83.57
   6  -2  -7  113.30   20.18
   6   2   7  106.39   26.13
   6   2   7  117.51   30.33
   6  -2   7  100.29   31.44
   6  -2   7  118.19   39.86
   6   2  -7  125.60   94.08
   6  -2  -8   13.54   10.60
   6   2   8   11.90   16.65
   6   2  -8    8.75   16.14
   6  -2   8   19.42   16.54
   6  -2   8   16.93   20.60
  -6   2   8   13.58   19.61
   6   2  -8   79.99   52.56
   6  -2  -9   29.06   12.58
   6   2   9   37.63   19.24
   6   2  -9   17.23   12.07
   6  -2   9   30.02   24.75
   6  -2   9   31.19   22.83
  -6   2   9   28.33   22.40
   6   2  -9   49.52   34.30
   6  -2 -10   44.68   13.15
   6   2  10   52.42   19.87
   6   2 -10   27.61   13.68
   6  -2  10   38.02   15.27
   6  -2  10   38.61   23.37
  -6   2  10   32.51   23.73
   6   2 -10   59.37   35.24
   6  -2 -11   33.26   11.31
   6   2  11   36.50   16.63
   6   2 -11   17.71   15.38
  -6  -2 -11   22.57    7.93
   6  -2  11   29.27   12.72
   6  -2  11   31.94   19.34
  -6   2  11   20.80   34.36
   6   2 -11   41.65   29.85
   6  -2 -12    4.28    7.05
   6   2  12    4.30   10.29
   6   2 -12    3.58    7.30
  -6  -2 -12   -0.83    4.79
   6  -2  12    5.70   20.14
  -6   2  12    8.45   16.36
   6  -3   0   14.35    8.97
   6  -3   0   14.90   19.77
   6   3   0   17.99    9.69
   6  -3  -1  118.45   17.75
   6  -3  -1  105.06   35.50
   6   3   1   97.49   19.77
   6  -3   1  145.17   17.84
   6  -3   1  100.06   36.71
   6   3  -1  101.88   26.93
   6  -3  -2  217.39   37.81
   6  -3  -2  211.65   47.54
   6   3   2  214.00   27.47
   6  -3   2  206.83   48.35
   6   3  -2  198.03   23.43
   6   3  -2  208.36  112.46
  -6   3  -3  170.99   20.38
   6  -3  -3  230.45   40.59
   6  -3  -3  196.48   42.14
   6   3   3  170.83   26.21
   6  -3   3  185.85   43.90
   6   3  -3  159.86   20.96
   6   3  -3  208.91   71.16
  -6   3  -4  301.74   29.96
   6  -3  -4  343.37   37.11
   6  -3  -4  336.12   53.98
   6   3   4  334.00   56.09
   6  -3   4  330.20   90.49
   6   3  -4  272.40   30.64
   6   3  -4  360.93   98.12
  -6   3  -5  297.05   28.94
   6  -3  -5  312.35   35.25
   6  -3  -5  305.97   48.08
   6   3   5  364.07   73.61
   6  -3   5  252.62   84.27
   6   3  -5  353.10   95.74
  -6   3  -6  195.63   27.42
   6  -3  -6  230.14   28.28
   6   3   6  258.87   40.65
   6  -3   6  204.82   44.57
   6   3  -6  254.02   81.51
  -6   3  -7  140.99   13.55
   6  -3  -7  140.44   20.91
   6   3   7  155.90   31.63
  -6  -3  -7  100.20   15.93
   6  -3   7  117.11   31.75
   6   3  -7  179.96   60.67
  -6   3  -8  157.08   14.22
   6  -3  -8  178.11   23.07
   6   3   8  207.49   35.57
  -6  -3  -8  127.41   17.57
   6  -3   8  166.53   33.02
   6   3  -8  237.61  102.27
  -6   3  -9    4.74    7.68
   6  -3  -9   17.06    8.76
   6   3   9   11.61   13.67
  -6  -3  -9    1.88    6.09
   6  -3   9   13.10   19.89
   6  -3   9    6.34   13.80
  -6   3   9    1.78   11.43
   6   3  -9   23.70   40.43
   6  -3 -10   65.74   13.68
   6   3  10   77.30   20.64
   6  -3  10   47.29   15.24
   6  -3  10   61.43   20.50
  -6   3  10   45.24   17.58
   6   3 -10   63.40   35.90
   6  -3 -11   48.20   10.72
   6   3  11   54.83   26.64
  -6  -3 -11   15.54   12.47
   6  -3  11   41.36   10.84
   6  -3  11   42.50   25.43
  -6   3  11   30.83   14.13
   6   3 -11   62.28   29.11
   6  -4   0  619.57   59.59
   6  -4   0  563.44   95.93
   6   4   0  627.97   81.13
   6   4   0  492.26  119.83
   6  -4  -1  538.40   54.78
   6  -4  -1  470.26   82.94
   6   4   1  488.50   51.59
   6  -4   1  455.32   82.05
   6   4  -1  493.64   66.42
   6   4  -1  440.59  112.15
   6  -4  -2  669.33   60.97
   6  -4  -2  546.87   92.56
   6   4   2  557.31   59.00
   6  -4   2  519.16   92.18
   6   4  -2  562.61   56.58
   6   4  -2  559.11  191.69
  -6   4  -3   29.63   10.10
   6  -4  -3   23.23   11.40
   6  -4  -3   47.09   35.73
   6   4   3   26.14   12.26
   6  -4   3   25.43   22.57
   6   4  -3   23.97   10.34
   6   4  -3   38.98   55.78
  -6   4  -4  305.18   30.25
   6  -4  -4  309.02   47.71
   6  -4  -4  335.34   89.30
   6   4   4  311.83   36.83
   6  -4   4  318.53   57.16
   6   4  -4  266.36   30.73
   6   4  -4  358.93  146.98
  -6   4  -5   30.82    9.75
   6  -4  -5   64.00   18.75
   6  -4  -5   34.14   33.26
  -6  -4   5   28.21   17.07
   6   4   5   22.35   13.65
   6  -4   5   42.70   33.29
   6   4  -5   41.70   38.18
  -6   4  -6   93.80   17.55
   6  -4  -6   74.82   26.29
   6  -4  -6   68.78   21.45
   6   4   6   79.76   18.33
   6  -4   6   79.83   25.55
   6   4  -6   94.04   48.69
  -6   4  -7   33.95    7.64
   6  -4  -7   45.76   19.21
   6   4   7   30.98   13.80
   6  -4   7   34.21   17.60
   6   4  -7   36.20   34.64
  -6   4  -8    9.52    5.02
   6  -4  -8   10.88   13.72
  -6  -4  -8   -0.84    8.96
   6  -4   8    5.70   12.06
   6   4  -8    8.02   23.89
  -6   4  -9  213.02   24.33
   6  -4  -9  213.52   35.88
   6  -4   9  186.39   44.63
   6   4  -9  219.48   92.67
  -6   4 -10   20.43    4.97
   6  -4 -10   41.66   15.03
   6   4  10   39.81   10.77
  -6  -4 -10   29.96    7.60
   6  -4  10   24.50    9.40
   6   4 -10   26.04   24.60
   6  -5   0  224.21   46.04
   6   5   0  224.34   27.06
   6   5   0  214.87   70.98
  -6   5  -1  209.01   24.04
   6  -5  -1  191.58   24.39
   6  -5  -1  173.10   42.62
   6   5   1  189.05   36.48
   6   5   1  133.19   57.06
   6  -5   1  159.59   42.37
   6   5  -1  181.53   23.87
   6   5  -1  184.05   66.73
  -6   5  -2  456.54   44.35
   6  -5  -2  539.80   50.18
   6  -5  -2  414.64  105.02
   6   5   2  466.61   65.22
   6  -5   2  415.90   73.02
   6   5  -2  444.68   45.89
   6   5  -2  461.25  107.69
  -6   5  -3   26.44   10.41
   6  -5  -3   35.48   10.84
   6  -5  -3   35.73   32.08
   6   5   3   27.45   11.71
   6  -5   3   37.04   19.81
   6   5  -3   23.99   10.56
   6   5  -3    8.40   49.04
  -6   5  -4   89.09   14.49
   6  -5  -4   94.41   16.23
   6  -5  -4   88.65   44.12
   6   5   4   99.63   17.23
   6  -5   4   91.74   27.32
   6   5  -4   95.08   75.98
  -6   5  -5   33.07   13.55
   6  -5  -5   33.60   10.56
   6  -5  -5   34.33   31.97
  -6  -5   5   24.56   16.40
   6   5   5   33.27   12.19
   6  -5   5  100.47   30.38
   6   5  -5   40.73   32.66
  -6   5  -6   51.97    9.17
   6  -5  -6   51.04   11.48
   6  -5  -6   47.67   20.81
   6  -5   6   45.96   18.45
   6   5  -6   59.67   34.13
  -6   5  -7  163.89   14.09
   6  -5  -7  181.54   19.09
   6  -5  -7  122.49   25.90
  -6  -5  -7  111.79   13.93
   6  -5   7  160.53   25.97
   6   5  -7  169.82   47.89
  -6   5  -8    2.91    4.40
   6  -5  -8    2.21    6.27
   6   5   8    7.54    7.75
  -6  -5  -8    6.16    4.75
   6  -5   8    2.96    8.68
   6   5  -8   11.83   18.76
  -6   5  -9  209.73   16.45
   6  -5  -9  192.86   18.74
   6   5   9  205.61   22.05
   6   5  -9  193.54   69.75
  -6   6   0  182.06   21.69
   6  -6   0  187.70   36.41
   6   6   0  185.68   22.70
   6   6   0  172.62   53.80
   6  -6  -1   52.36   21.18
   6   6   1   53.13   12.27
   6   6   1   47.61   34.93
  -6   6   1   49.54   11.71
   6  -6   1   58.77   21.74
   6   6  -1   45.64   12.07
   6   6  -1   45.76   30.29
  -6   6  -2  251.16   25.80
   6  -6  -2  241.91   42.19
   6   6   2  263.26   27.54
   6   6   2  172.63   59.91
   6  -6   2  258.55   42.55
   6   6  -2  233.41   86.44
  -6   6  -3   81.97   20.03
   6  -6  -3   70.53   22.66
  -6  -6   3   72.07   21.79
   6   6   3   71.15   14.07
   6  -6   3   73.58   22.09
   6   6  -3   58.47   50.93
  -6   6  -4    4.54    9.24
   6  -6  -4    5.97   11.82
  -6  -6   4    1.83   10.80
   6   6   4    2.99    7.15
   6  -6   4    7.86   18.46
   6   6  -4    8.24   31.26
  -6   6  -5   38.86    8.05
   6  -6  -5   41.41    9.32
   6  -6  -5   34.37   16.67
  -6  -6   5   30.39   14.46
   6   6   5   38.84   17.14
   6  -6   5   39.40   14.85
   6   6  -5   42.00   27.42
  -6   6  -6   65.49    8.77
   6  -6  -6   68.06   10.38
   6  -6  -6   58.44   17.91
   6   6   6   59.22   19.47
   6  -6   6   59.69   14.94
   6   6  -6   61.34   29.72
  -6   6  -7  119.92   10.78
   6  -6  -7  123.14   12.95
   6   6   7  129.13   23.24
   6  -6   7  104.47   16.18
   6   6  -7  123.49   34.50
  -6   7   0  210.17   18.94
   6  -7   0  200.20   30.90
   6   7   0  153.92   62.77
  -6   7  -1   25.22   10.84
   6  -7  -1    5.22   11.55
  -6  -7   1    3.67   11.67
  -6   7   1    4.38    6.29
   6  -7   1   31.94   11.57
   6   7  -1   53.96   27.81
  -6   7  -2   17.75    6.06
   6  -7  -2   12.11   12.38
  -6  -7   2   16.23   11.93
   6   7   2   18.75    7.78
  -6   7   2   18.94    6.56
   6  -7   2   23.38   11.68
   6   7  -2   29.87   32.21
   7   0   0   12.03   20.68
   7   0   1  102.60   40.69
   7   0   2  106.66   37.84
   7   0   3   11.16   21.66
   7   0   4   34.24   17.06
   7   0  -5    5.95   10.86
   7   0   5    5.44   12.73
   7   0   5   10.51   16.73
   7   0  -6    4.39   10.58
   7   0   6    3.05   11.86
   7   0   6    8.31   17.11
   7   0  -7    7.74    7.36
   7   0   7   15.37   13.20
   7   0   7   23.12   14.79
   7   0  -8   23.94    9.46
   7   0   8   52.03   15.92
   7   0   8   60.93   17.35
   7   0  -9  589.73   55.34
   7   0   9  975.13   92.91
  -7   0 -10  101.24   12.09
   7   0  10  141.77   20.32
   7  -1   0  592.96   78.58
   7  -1  -1  254.37   40.97
   7  -1   1  275.44   46.73
   7  -1  -2  368.65   38.47
   7   1   2  438.85   50.73
   7  -1   2  476.47   65.35
   7  -1  -3   24.31    9.12
   7   1   3   38.60   14.71
   7   1   3   25.29   10.04
   7  -1   3   35.43   19.27
   7  -1  -4    5.01   11.68
   7   1   4   10.80   12.35
   7   1   4   13.30    8.57
   7  -1   4   15.41   26.49
   7  -1  -5   37.34   17.39
   7   1   5   46.91   17.43
   7   1   5   43.21   19.43
   7  -1   5   49.12   34.62
   7  -1  -6   70.67   21.61
   7   1   6   82.46   21.33
   7   1   6  111.84   35.02
   7  -1   6   74.27   22.63
   7  -1  -7   71.80   13.35
   7   1   7  122.14   35.51
   7  -1   7   71.12   21.74
   7  -1   7   87.66   19.28
   7  -1  -8   18.96    7.78
   7   1   8   40.19   23.41
   7   1  -8   -2.53    9.15
   7  -1   8   21.27   12.86
   7  -1   8   18.80   10.28
   7  -1  -9    7.56    7.24
   7   1   9   26.63   21.99
  -7  -1  -9   22.22    6.69
   7  -1   9    3.74   11.57
   7  -1   9   13.09    9.00
   7  -2   0   40.35   20.87
  -7   2  -1   32.10    8.76
   7  -2  -1   41.47   10.21
   7  -2  -1   33.43   18.88
   7   2   1   22.44   15.21
   7  -2   1   35.20   21.02
   7  -2  -2   53.63   11.44
   7  -2  -2   62.73   19.51
   7   2   2   52.46   11.81
   7  -2   2   53.21   23.88
   7  -2  -3   16.30    7.81
   7   2   3    9.32    8.46
   7  -2   3    6.15   17.09
   7  -2  -4   79.89   14.53
   7   2   4   95.44   16.30
   7  -2   4   97.97   28.07
   7  -2  -5   15.60   13.23
   7  -2   5   15.70   16.82
   7  -2  -6   26.31   14.71
   7   2   6   36.11   12.22
   7  -2   6   13.42   30.68
   7   2  -6   16.73   26.24
   7  -2  -7   15.10   11.53
  -7  -2  -7   -0.89    5.29
   7  -2   7   22.20   18.26
   7   2  -7    9.67   19.97
   7  -2  -8   54.48   18.27
   7   2   8   65.97   22.79
   7  -2   8   54.91   17.10
   7   2  -8   51.03   32.23
   7  -2  -9   42.95   16.15
   7   2   9   49.05   12.72
   7  -2   9   43.71   13.78
   7  -3   0    4.19   28.21
   7   3   0   12.78    7.44
  -7   3  -1   83.70   12.91
   7  -3  -1  105.47   14.41
   7  -3  -1   76.96   43.54
   7   3   1   88.15   21.43
   7  -3   1  101.92   28.36
   7   3  -1   67.15   12.98
  -7   3  -2   55.36   10.67
   7  -3  -2   59.21   12.38
   7  -3  -2   61.03   36.20
   7   3   2   68.53   19.61
   7  -3   2   61.04   24.85
   7  -3  -3   51.33   11.55
   7  -3  -3   52.02   28.68
   7  -3   3   46.54   22.98
   7  -3  -4  135.51   17.45
   7   3   4  132.36   19.21
   7  -3   4  113.42   32.17
   7   3  -4   59.41   64.12
  -7   3  -5   38.78    6.48
   7  -3  -5   40.36   11.16
   7   3   5   45.45   12.35
   7  -3   5   48.16   20.29
   7   3  -5   28.18   28.35
   7  -3  -6   28.49   10.61
   7  -3   6   43.56   17.83
   7   3  -6   51.02   28.17
   7  -3  -7   26.51    9.18
   7  -3   7   17.25   21.35
   7   3  -7   25.39   24.52
   7  -3  -8   68.19   12.02
   7   3   8   84.16   14.82
   7  -3   8   62.79   16.50
   7   3  -8   81.64   30.31
  -7   4   0   74.48   12.75
   7  -4   0   79.20   39.32
   7   4   0   76.14   12.73
  -7   4  -1   29.18    9.00
   7  -4  -1   37.89   30.17
   7   4   1   32.55    9.44
   7  -4   1   31.92   29.80
   7   4  -1   26.46    8.62
  -7   4  -2  189.08   19.56
   7  -4  -2  196.56   57.01
   7   4   2  203.38   32.17
   7  -4   2  171.46   37.06
  -7   4  -3  358.04   30.23
   7  -4  -3  417.21   37.62
   7  -4  -3  376.39   76.37
   7   4   3  378.56   49.71
   7  -4   3  350.94   54.49
   7   4  -3  113.32   96.48
   7  -4  -4  777.92   68.40
   7  -4  -4  645.73   99.67
   7   4   4  790.43   90.40
   7  -4   4  758.15   94.27
   7   4  -4  448.83  168.31
  -7   4  -5    8.56    4.71
   7  -4  -5   14.44    7.71
   7  -4   5   15.04   13.23
   7   4  -5    8.23   31.92
   7  -4  -6  162.95   18.41
   7   4   6  185.59   21.18
   7  -4   6  172.07   28.80
   7   4  -6  125.25   41.24
  -7   5   0   53.35   10.47
   7  -5   0   51.43   28.69
   7   5   0   54.73   10.38
  -7   5  -1  250.53   22.90
   7  -5  -1  226.69   54.13
   7   5   1  249.43   23.89
  -7   5   1  231.22   23.12
   7  -5   1  220.92   54.54
  -7   5  -2   75.12   16.90
   7  -5  -2   67.16   29.18
   7   5   2   68.59   11.89
  -7   5   2   58.86   11.72
   7  -5   2   54.24   19.55
  -7   5  -3   78.04   15.04
   7  -5  -3   84.73   30.64
   7   5   3   91.11   13.55
  -7   5   3   98.87   13.10
   7  -5   3   78.97   21.23
  -7   5  -4   58.16    7.63
   7   5   4   66.40   11.38
   7  -5   4   51.67   17.03
   8  -1   2   71.56   14.01
   8  -1   3   52.25   13.15
   8  -2   2   58.66   13.86
;
_shelx_hkl_checksum     79684
_shelx_res_file
;
TITL 20201002
    shelxl.res
    created by SHELXL-2018/3 at 16:32:36 on 24-Nov-2020
CELL  1.54187 6.82026 8.69342 15.86450 90.00000 90.00000 90.00000
ZERR  4 0.00081 0.00099 0.00200 0.00000 0.00000 0.00000
LATT -1
SYMM .50-X,    -Y, .50+Z
SYMM .50+X, .50-Y,    -Z
SYMM    -X, .50+Y, .50-Z
SFAC C H O
UNIT 32 64 24
L.S. 30
FMAP 2
PLAN 17
WPDB -2
HTAB
BOND $H
CONF
LIST 4
TEMP 23.0
ACTA
SIZE 0.100 0.100 0.100
WGHT    0.037900    0.082700
FVAR       1.76565
O1    3    0.002857    0.183887    0.694066    11.00000    0.06662    0.03152 =
         0.03006    0.00110    0.01149   -0.01615
AFIX  83
H1    2   -0.027589    0.171200    0.743583    11.00000   -1.20000
AFIX   0
O2    3    0.305550    0.465126    0.703053    11.00000    0.03725    0.02333 =
         0.02103    0.00210   -0.00677   -0.00291
O3    3    0.053532    0.663792    0.630753    11.00000    0.03897    0.02969 =
         0.02408    0.00132    0.00279    0.01737
AFIX  83
H3    2   -0.023262    0.711551    0.600806    11.00000   -1.20000
AFIX   0
O4    3    0.289222    0.718887    0.483250    11.00000    0.04180    0.02204 =
         0.02994    0.00580    0.00685    0.00399
AFIX  83
H4    2    0.222838    0.785460    0.506192    11.00000   -1.20000
AFIX   0
O5    3    0.605293    0.512503    0.461747    11.00000    0.04104    0.02571 =
         0.05119   -0.00850    0.02400   -0.00608
AFIX  83
H5    2    0.633778    0.456529    0.421987    11.00000   -1.20000
AFIX   0
O6    3    0.270235    0.289443    0.593558    11.00000    0.02875    0.01898 =
         0.02924   -0.00113    0.00599   -0.00077
C1    1   -0.011821    0.340466    0.673681    11.00000    0.03338    0.03249 =
         0.03354    0.00514    0.00544   -0.00317
AFIX  23
H1A   2   -0.052757    0.397130    0.723326    11.00000   -1.20000
H1B   2   -0.111982    0.353631    0.630877    11.00000   -1.20000
AFIX   0
C2    1    0.180211    0.407378    0.641491    11.00000    0.02773    0.02166 =
         0.02208   -0.00026    0.00009    0.00127
C3    1    0.142072    0.544523    0.583103    11.00000    0.02497    0.02129 =
         0.02133   -0.00158    0.00188    0.00308
AFIX  13
H3A   2    0.050371    0.512312    0.538941    11.00000   -1.20000
AFIX   0
C4    1    0.329224    0.599108    0.541738    11.00000    0.02918    0.01961 =
         0.02394   -0.00009    0.00210   -0.00141
AFIX  13
H4A   2    0.420080    0.636598    0.584961    11.00000   -1.20000
AFIX   0
C5    1    0.420944    0.467306    0.495242    11.00000    0.02602    0.02146 =
         0.02794   -0.00352    0.00882   -0.00366
AFIX  13
H5A   2    0.334371    0.435115    0.449203    11.00000   -1.20000
AFIX   0
C6    1    0.449773    0.334733    0.555715    11.00000    0.02678    0.02364 =
         0.03444   -0.00147    0.00573    0.00435
AFIX  23
H6A   2    0.505486    0.248021    0.525599    11.00000   -1.20000
H6B   2    0.541691    0.364895    0.599347    11.00000   -1.20000
AFIX   0
C7    1    0.348450    0.370467    0.773967    11.00000    0.06570    0.03213 =
         0.03235    0.00802   -0.01633   -0.00720
AFIX  23
H7A   2    0.392720    0.269868    0.755600    11.00000   -1.20000
H7B   2    0.232444    0.357408    0.808608    11.00000   -1.20000
AFIX   0
C8    1    0.505017    0.449185    0.822424    11.00000    0.05703    0.05321 =
         0.03978    0.01207   -0.01833   -0.00503
AFIX  33
H8A   2    0.538256    0.388699    0.870993    11.00000   -1.20000
H8B   2    0.618825    0.461344    0.787445    11.00000   -1.20000
H8C   2    0.459315    0.548465    0.840200    11.00000   -1.20000
AFIX   0
HKLF 4
REM  20201002
REM wR2 = 0.0904, GooF = S = 1.073, Restrained GooF = 1.073 for all data
REM R1 = 0.0366 for 1602 Fo > 4sig(Fo) and 0.0398 for all 1721 data
REM 127 parameters refined using 0 restraints
END
WGHT      0.0379      0.0827
REM Instructions for potential hydrogen bonds
EQIV $1 -x, y-1/2, -z+3/2
HTAB O1 O3_$1
EQIV $2 x-1/2, -y+3/2, -z+1
HTAB O3 O4_$2
HTAB O4 O5_$2
EQIV $3 x+1/2, -y+1/2, -z+1
HTAB O5 O1_$3
HTAB O5 O6_$3
HTAB C6 O6_$3
REM Highest difference peak  0.199,  deepest hole -0.269,  1-sigma level  0.059
Q1    1  -0.2245  0.4349  0.5782  11.00000  0.05    0.20
Q2    1  -0.2745  0.6208  0.6195  11.00000  0.05    0.17
Q3    1   0.1616  0.4550  0.8204  11.00000  0.05    0.16
Q4    1  -0.0872  0.2903  0.6128  11.00000  0.05    0.15
Q5    1  -0.1528  0.4052  0.6654  11.00000  0.05    0.15
Q6    1   0.2550  0.9181  0.4174  11.00000  0.05    0.15
Q7    1  -0.1111  0.4424  0.6153  11.00000  0.05    0.15
Q8    1   0.2770  0.2707  0.7816  11.00000  0.05    0.15
Q9    1  -0.1143  0.3796  0.5635  11.00000  0.05    0.15
Q10   1   0.7012  0.3486  0.6206  11.00000  0.05    0.15
Q11   1   0.6236  0.4160  0.6201  11.00000  0.05    0.14
Q12   1   0.3465  0.1016  0.8209  11.00000  0.05    0.14
Q13   1  -0.1809  0.5440  0.7029  11.00000  0.05    0.14
Q14   1  -0.0530  0.4178  0.5018  11.00000  0.05    0.14
Q15   1  -0.2510  0.4386  0.6751  11.00000  0.05    0.13
Q16   1   0.6359  0.5766  0.5033  11.00000  0.05    0.13
Q17   1   0.1511  0.8932  0.4390  11.00000  0.05    0.13
;
_shelx_res_checksum     91190
