# Supplementary material for: Ethyl α-l-sorboside
Source: IUCrdata. 2020 Dec 18;5(Pt 12):x201625. doi: 10.1107/S2414314620016259 (PMC9462176; doi:10.1107/S2414314620016259)
Supplement: Supplementary file 2 [file x-05-x201625-Isup2.hkl]

data_I                                                                          
_shelx_title ' 20201002'                                                        
_shelx_refln_list_code          4                                               
_shelx_F_calc_maximum       93.19                                               
_exptl_crystal_F_000       448.00                                               
_reflns_d_resolution_high  0.8300                                               
                                                                                
loop_                                                                           
 _space_group_symop_operation_xyz                                               
 'x, y, z'                                                                      
 '-x+1/2, -y, z+1/2'                                                            
 'x+1/2, -y+1/2, -z'                                                            
 '-x, y+1/2, -z+1/2'                                                            
                                                                                
_cell_length_a     6.8203                                                       
_cell_length_b     8.6934                                                       
_cell_length_c    15.8645                                                       
_cell_angle_alpha  90.000                                                       
_cell_angle_beta   90.000                                                       
_cell_angle_gamma  90.000                                                       
                                                                                
_shelx_F_squared_multiplier     1.000                                           
                                                                                
loop_                                                                           
 _refln_index_h                                                                 
 _refln_index_k                                                                 
 _refln_index_l                                                                 
 _refln_F_squared_calc                                                          
 _refln_F_squared_meas                                                          
 _refln_F_squared_sigma                                                         
 _refln_observed_status                                                         
   2   0   0        651.32        625.65        20.35 o                         
   4   0   0        459.55        405.03        14.00 o                         
   6   0   0         87.44         95.73        14.95 o                         
   1   1   0       8684.67       6022.15       386.44 o                         
   2   1   0        704.28        671.55        14.88 o                         
   3   1   0         99.35        104.11         2.03 o                         
   4   1   0        637.40        676.26        20.25 o                         
   5   1   0         11.44         17.69         2.41 o                         
   6   1   0         27.80         27.75         2.95 o                         
   7   1   0        174.51        190.20        25.21 o                         
   0   2   0        187.68        186.61         6.23 o                         
   1   2   0       3573.52       3136.11       143.62 o                         
   2   2   0          5.86          8.17         0.29 o                         
   3   2   0        570.41        587.08        15.30 o                         
   4   2   0       1833.51       1856.61       105.86 o                         
   5   2   0          6.58          6.32         2.35 o                         
   6   2   0         28.84         29.03         3.18 o                         
   7   2   0         11.05         12.94         6.69 o                         
   1   3   0       1238.78       1139.31        32.41 o                         
   2   3   0        171.46        182.40         4.68 o                         
   3   3   0         84.93         88.94         2.75 o                         
   4   3   0          6.97         10.08         1.59 o                         
   5   3   0        139.74        143.99         9.44 o                         
   6   3   0          3.76          5.09         2.00 o                         
   7   3   0          1.29          3.52         2.31 o                         
   0   4   0        224.94        227.08        15.77 o                         
   1   4   0        240.11        263.52         5.22 o                         
   2   4   0        610.58        665.95        21.89 o                         
   3   4   0        243.43        210.41         7.64 o                         
   4   4   0          7.90         18.31         4.47 o                         
   5   4   0          3.88          2.50         2.32 o                         
   6   4   0        184.08        192.59        12.97 o                         
   7   4   0         25.09         24.25         2.82 o                         
   1   5   0        110.60        193.22         8.60 o                         
   2   5   0         25.61         30.35         1.50 o                         
   3   5   0        138.44        153.10         7.30 o                         
   4   5   0         89.34         83.43         5.57 o                         
   5   5   0        464.35        450.97        29.88 o                         
   6   5   0         63.71         71.67         7.11 o                         
   7   5   0         18.33         17.26         2.29 o                         
   0   6   0        784.88        692.05        35.50 o                         
   1   6   0        456.59        459.11        14.85 o                         
   2   6   0       1247.65       1218.42        76.24 o                         
   3   6   0         14.81         11.40         3.10 o                         
   4   6   0         23.88         26.75         4.07 o                         
   5   6   0         52.45         57.83         6.25 o                         
   6   6   0         67.60         58.92         4.46 o                         
   1   7   0        522.90        488.48        35.38 o                         
   2   7   0        985.67        909.33        58.92 o                         
   3   7   0        120.70        129.70         6.82 o                         
   4   7   0          1.07          3.48         1.91 o                         
   5   7   0          1.68          2.87         2.55 o                         
   6   7   0         59.69         65.60         5.02 o                         
   0   8   0         99.50        117.59        12.67 o                         
   1   8   0        400.47        410.36        30.82 o                         
   2   8   0         44.64         50.99         4.46 o                         
   3   8   0        169.00        168.43        10.54 o                         
   4   8   0         99.21        110.10         8.35 o                         
   5   8   0         45.52         50.87         4.02 o                         
   1   9   0         40.02         42.75         9.71 o                         
   2   9   0        312.86        296.06        21.59 o                         
   3   9   0        274.03        286.43        22.93 o                         
   4   9   0         16.01         15.31         3.42 o                         
   0  10   0          0.34         20.42        16.18 o                         
   1  10   0          7.51          9.92         2.70 o                         
   2  10   0        155.64        174.26        26.35 o                         
   1   0   1       1155.77       1151.60        28.89 o                         
   2   0   1         10.81         17.07         0.52 o                         
   3   0   1       1273.24       1222.77        39.65 o                         
   4   0   1        256.08        241.88         5.62 o                         
   5   0   1         15.79         18.50         1.86 o                         
   6   0   1        405.17        395.91        35.56 o                         
   7   0   1         30.88         32.91        13.05 o                         
  -7   1   1         95.25         88.35        14.99 o                         
  -6   1   1         20.99         22.03         3.58 o                         
  -5   1   1         93.58         96.25         5.75 o                         
  -4   1   1        219.68        220.95         5.40 o                         
  -3   1   1        882.92        900.39        26.76 o                         
  -2   1   1        537.83        515.53        10.59 o                         
  -1   1   1       1621.99       1525.17        49.46 o                         
   0   1   1          0.99          2.26         0.11 o                         
   1   1   1       1618.70       1515.52        46.37 o                         
   2   1   1        533.58        490.42        10.00 o                         
   3   1   1        882.87        937.22        25.37 o                         
   4   1   1        221.62        218.07         5.09 o                         
   5   1   1         93.41        100.87         5.68 o                         
   6   1   1         21.16         22.12         4.03 o                         
   7   1   1         95.89         81.59        13.14 o                         
  -7   2   1          8.90         11.29         6.74 o                         
  -6   2   1         29.69         28.06         3.03 o                         
  -5   2   1        283.89        270.36        15.03 o                         
  -4   2   1        134.79        132.12         4.48 o                         
  -3   2   1        425.20        418.95         9.85 o                         
  -2   2   1       1469.20       1413.64        48.28 o                         
  -1   2   1       1326.38       1281.42        39.72 o                         
   0   2   1       1819.36       1790.49        57.10 o                         
   1   2   1       1323.93       1315.14        50.49 o                         
   2   2   1       1463.50       1387.41        41.64 o                         
   3   2   1        426.96        419.52         9.07 o                         
   4   2   1        136.12        130.30         4.01 o                         
   5   2   1        286.55        307.60        21.74 o                         
   6   2   1         29.40         27.67         3.20 o                         
   7   2   1          9.07         10.85         1.86 o                         
  -7   3   1         21.26         24.23         5.58 o                         
  -6   3   1         32.48         41.95         5.59 o                         
  -5   3   1        306.81        302.17        17.81 o                         
  -4   3   1          2.16          3.71         1.60 o                         
  -3   3   1         29.45         23.40         1.26 o                         
  -2   3   1         51.66         51.64         1.38 o                         
  -1   3   1        223.56        221.50         3.81 o                         
   0   3   1         40.07         48.55         0.88 o                         
   1   3   1        222.46        224.79         6.04 o                         
   2   3   1         53.46         54.33         1.16 o                         
   3   3   1         29.82         24.99         1.39 o                         
   4   3   1          2.11          3.49         1.36 o                         
   5   3   1        305.70        306.45        17.24 o                         
   6   3   1         33.33         35.12         3.97 o                         
   7   3   1         21.07         29.74         2.76 o                         
  -7   4   1          8.34          8.87         2.66 o                         
  -6   4   1        135.75        151.69        15.04 o                         
  -5   4   1        170.72        175.20        10.67 o                         
  -4   4   1        106.46        109.36         6.04 o                         
  -3   4   1        122.72        129.53         3.58 o                         
  -2   4   1        404.07        399.16        10.13 o                         
  -1   4   1        128.76        127.76         4.22 o                         
   0   4   1        831.26        860.82        22.56 o                         
   1   4   1        127.72        123.07         2.94 o                         
   2   4   1        406.49        409.12        12.50 o                         
   3   4   1        121.40        138.48         7.47 o                         
   4   4   1        105.66        106.60         7.63 o                         
   5   4   1        171.31        173.31        10.34 o                         
   6   4   1        136.05        162.43        10.97 o                         
   7   4   1          8.60         10.18         2.04 o                         
  -7   5   1         72.75         73.68         6.83 o                         
  -6   5   1         58.55         56.93         6.37 o                         
  -5   5   1         50.22         48.49         7.75 o                         
  -4   5   1         49.23         50.81         4.34 o                         
  -3   5   1        114.78        119.98         6.62 o                         
  -2   5   1         23.88         24.56         1.10 o                         
  -1   5   1        360.43        367.10         9.26 o                         
   0   5   1         93.58         92.97         2.77 o                         
   1   5   1        362.67        370.73         8.80 o                         
   2   5   1         24.30         24.71         1.25 o                         
   3   5   1        114.29        109.93         4.39 o                         
   4   5   1         48.70         44.36         4.07 o                         
   5   5   1         49.35         48.52         4.52 o                         
   6   5   1         58.87         61.82         4.53 o                         
   7   5   1         72.24         79.61         5.07 o                         
  -6   6   1         15.67         15.78         2.43 o                         
  -5   6   1         64.06         65.11        12.44 o                         
  -4   6   1         73.38         73.85         6.72 o                         
  -3   6   1        317.74        307.12        21.44 o                         
  -2   6   1        252.35        269.76        10.26 o                         
  -1   6   1        421.61        404.52        18.07 o                         
   0   6   1         17.59         14.23         1.29 o                         
   1   6   1        420.71        436.03        20.80 o                         
   2   6   1        252.72        267.24        20.43 o                         
   3   6   1        317.16        337.95        16.07 o                         
   4   6   1         72.12         74.79         6.11 o                         
   5   6   1         64.23         63.99         4.87 o                         
   6   6   1         15.93         16.72         3.26 o                         
  -6   7   1          2.03          6.15         4.71 o                         
  -5   7   1        122.58        113.94         7.83 o                         
  -4   7   1         34.26         32.11         3.21 o                         
  -3   7   1         66.61         62.40         5.17 o                         
  -2   7   1         50.28         43.81         2.91 o                         
  -1   7   1          4.63          6.48         1.44 o                         
   0   7   1         70.74         77.65         3.57 o                         
   1   7   1          4.98          6.00         1.98 o                         
   2   7   1         49.25         47.20         3.25 o                         
   3   7   1         66.40         57.68         3.75 o                         
   4   7   1         33.92         33.54         3.24 o                         
   5   7   1        124.21        116.40         6.94 o                         
   6   7   1          1.81          3.75         2.12 o                         
  -5   8   1          0.85          1.44         1.91 o                         
  -4   8   1         10.49         15.24         2.66 o                         
  -3   8   1         21.47         17.50         2.91 o                         
  -2   8   1         14.13         13.55         3.01 o                         
  -1   8   1         72.56         66.16         5.25 o                         
   0   8   1          0.07          1.44         1.44 o                         
   1   8   1         72.48         71.77         6.26 o                         
   2   8   1         13.50         14.18         2.82 o                         
   3   8   1         22.36         21.54         3.18 o                         
   4   8   1         10.08         12.43         2.66 o                         
   5   8   1          0.97          2.94         1.30 o                         
  -4   9   1          0.65          0.78         1.55 o                         
  -3   9   1         79.21         79.35         5.78 o                         
  -2   9   1          9.85         12.60         2.84 o                         
  -1   9   1         46.47         62.38         6.01 o                         
   0   9   1          9.94         11.49         2.33 o                         
   1   9   1         46.65         49.49         4.91 o                         
   2   9   1          9.57         15.10         4.30 o                         
   3   9   1         79.29         87.00         6.20 o                         
   4   9   1          0.69          1.57         2.22 o                         
  -2  10   1          5.85          5.49         5.26 o                         
  -1  10   1          2.62          1.97         1.79 o                         
   0  10   1         98.65        106.87         7.33 o                         
   1  10   1          2.71          2.54         1.85 o                         
   2  10   1          5.94          5.17         2.93 o                         
   0   0   2       1290.19       1216.56        46.39 o                         
   1   0   2       7756.73       5563.71       347.24 o                         
   2   0   2        978.20        911.47        25.00 o                         
   3   0   2        103.57        100.67         1.89 o                         
   4   0   2        359.48        359.89         8.98 o                         
   5   0   2         34.48         32.25         2.55 o                         
   6   0   2        321.62        319.43        20.78 o                         
   7   0   2         35.23         34.21        12.14 o                         
  -8   1   2         26.56         22.95         4.49 o                         
  -7   1   2        144.20        152.84        20.96 o                         
  -6   1   2         49.59         39.99         4.92 o                         
  -5   1   2         93.99         92.87         4.44 o                         
  -4   1   2        315.63        352.13         9.87 o                         
  -3   1   2        122.00        127.62         2.88 o                         
  -2   1   2        866.21        848.76        20.76 o                         
  -1   1   2         74.05         80.27         1.83 o                         
   0   1   2       2482.00       2344.19        84.17 o                         
   1   1   2         75.87         82.64         2.18 o                         
   2   1   2        867.24        850.03        23.40 o                         
   3   1   2        124.92        133.06         2.66 o                         
   4   1   2        317.94        356.33         9.04 o                         
   5   1   2         93.32         93.11         5.61 o                         
   6   1   2         50.44         47.04         4.43 o                         
   7   1   2        144.85        127.40        11.26 o                         
  -8   2   2         15.33         18.82         4.45 o                         
  -7   2   2         17.96         17.07         7.66 o                         
  -6   2   2         87.33         79.12         6.23 o                         
  -5   2   2        369.85        360.01        19.84 o                         
  -4   2   2       1022.87        993.50        42.21 o                         
  -3   2   2        378.35        377.02        10.16 o                         
  -2   2   2       2401.11       2226.01       101.89 o                         
  -1   2   2        475.14        442.83         9.46 o                         
   0   2   2          5.00          7.01         0.29 o                         
   1   2   2        470.22        454.04         9.34 o                         
   2   2   2       2402.52       2307.44        97.66 o                         
   3   2   2        377.08        389.26         9.44 o                         
   4   2   2       1025.73        964.87        41.86 o                         
   5   2   2        370.43        355.37        21.34 o                         
   6   2   2         86.81         92.34        10.60 o                         
   7   2   2         18.20         17.56         2.43 o                         
  -7   3   2         18.00         19.58         7.97 o                         
  -6   3   2         60.63         64.23         6.65 o                         
  -5   3   2        134.26        135.61         8.44 o                         
  -4   3   2        186.97        176.97         8.20 o                         
  -3   3   2        140.98        149.43         4.46 o                         
  -2   3   2        659.11        676.98        18.01 o                         
  -1   3   2        836.45        885.32        22.67 o                         
   0   3   2       2251.51       2214.33        86.53 o                         
   1   3   2        846.44        882.34        24.45 o                         
   2   3   2        659.96        654.76        17.09 o                         
   3   3   2        140.93        143.78         3.91 o                         
   4   3   2        187.48        191.89         9.20 o                         
   5   3   2        134.65        141.82         8.61 o                         
   6   3   2         60.57         68.82         6.46 o                         
   7   3   2         18.49         18.98         2.35 o                         
  -7   4   2         57.58         55.00        11.89 o                         
  -6   4   2        168.57        177.02        15.00 o                         
  -5   4   2         21.74         24.43         3.64 o                         
  -4   4   2         64.98         72.45         4.53 o                         
  -3   4   2         40.34         38.22         1.59 o                         
  -2   4   2        158.89        168.91         3.53 o                         
  -1   4   2        116.02        124.82         3.01 o                         
   0   4   2       1580.23       1543.83        57.35 o                         
   1   4   2        116.04        115.60         2.44 o                         
   2   4   2        158.15        173.86         4.93 o                         
   3   4   2         39.36         40.37         1.86 o                         
   4   4   2         65.35         71.04         5.43 o                         
   5   4   2         21.26         19.57         3.49 o                         
   6   4   2        167.85        194.25        12.91 o                         
   7   4   2         57.04         62.04         5.14 o                         
  -7   5   2         19.09         18.49         3.22 o                         
  -6   5   2        146.04        141.09        11.72 o                         
  -5   5   2         78.15         75.34         7.96 o                         
  -4   5   2        137.61        140.63         9.97 o                         
  -3   5   2        276.28        256.79        19.25 o                         
  -2   5   2         88.68         77.87         2.43 o                         
  -1   5   2         21.24         23.69         0.89 o                         
   0   5   2          1.66          1.71         0.44 o                         
   1   5   2         21.49         23.16         0.95 o                         
   2   5   2         85.79         77.99         2.84 o                         
   3   5   2        278.81        266.50        11.27 o                         
   4   5   2        136.76        130.53         8.49 o                         
   5   5   2         77.50         75.70         5.75 o                         
   6   5   2        145.72        155.83         9.14 o                         
   7   5   2         19.23         22.59         2.96 o                         
  -6   6   2         82.69         81.36        12.25 o                         
  -5   6   2        232.18        221.53        17.82 o                         
  -4   6   2        310.63        297.36        20.92 o                         
  -3   6   2        180.07        193.56        15.16 o                         
  -2   6   2        244.64        227.35         8.33 o                         
  -1   6   2         19.83         19.80         1.81 o                         
   0   6   2         34.80         30.25         1.35 o                         
   1   6   2         20.71         22.83         1.71 o                         
   2   6   2        244.98        232.70         8.18 o                         
   3   6   2        183.30        182.10         6.82 o                         
   4   6   2        309.30        299.36        15.37 o                         
   5   6   2        231.74        220.77        11.52 o                         
   6   6   2         81.46         80.22         5.30 o                         
  -6   7   2          6.75          6.93         1.81 o                         
  -5   7   2         14.68         14.82         2.83 o                         
  -4   7   2         86.43         72.86         6.72 o                         
  -3   7   2        339.06        349.35        37.55 o                         
  -2   7   2        595.73        559.46        28.08 o                         
  -1   7   2        436.02        409.80        18.24 o                         
   0   7   2          9.86          9.33         1.54 o                         
   1   7   2        434.67        422.44        22.07 o                         
   2   7   2        599.58        601.76        28.53 o                         
   3   7   2        338.00        326.51        15.85 o                         
   4   7   2         85.66         79.58         5.38 o                         
   5   7   2         15.01         15.20         2.32 o                         
   6   7   2          6.76          5.38         1.34 o                         
  -5   8   2          1.80          2.91         1.87 o                         
  -4   8   2          4.69          6.46         2.05 o                         
  -3   8   2          0.42          2.58         2.01 o                         
  -2   8   2        201.62        189.59        16.95 o                         
  -1   8   2         80.01         80.78         6.38 o                         
   0   8   2         30.02         28.31         2.51 o                         
   1   8   2         81.38         85.95         7.51 o                         
   2   8   2        200.18        191.87        11.65 o                         
   3   8   2          0.38          1.33         1.30 o                         
   4   8   2          5.04          8.46         1.75 o                         
   5   8   2          1.79          3.68         1.36 o                         
  -4   9   2         57.75         45.44        11.72 o                         
  -3   9   2        165.48        147.65         9.66 o                         
  -2   9   2         79.59         83.62         6.82 o                         
  -1   9   2         57.79         55.60         4.62 o                         
   0   9   2         31.11         33.97         4.72 o                         
   1   9   2         58.53         53.55         6.05 o                         
   2   9   2         79.14         71.49         6.58 o                         
   3   9   2        167.64        184.39        11.18 o                         
   4   9   2         58.11         54.99         5.41 o                         
  -2  10   2         40.13         38.77         6.89 o                         
  -1  10   2         20.48         20.61         3.16 o                         
   0  10   2         54.44         59.54         5.64 o                         
   1  10   2         20.41         22.46         2.94 o                         
   2  10   2         40.24         41.94         5.35 o                         
   1   0   3        683.62        689.80        17.12 o                         
   2   0   3        669.56        637.16        13.57 o                         
   3   0   3       1502.17       1507.56        54.38 o                         
   4   0   3          0.61          1.46         0.64 o                         
   5   0   3        102.05        100.47         6.74 o                         
   6   0   3        108.48        107.23         7.96 o                         
   7   0   3         12.60          3.58         6.95 o                         
  -8   1   3         14.24         16.76         4.22 o                         
  -7   1   3          8.46         11.36         6.18 o                         
  -6   1   3        114.12        107.66        19.36 o                         
  -5   1   3        207.53        199.99         9.82 o                         
  -4   1   3        443.54        474.21        15.16 o                         
  -3   1   3        656.16        634.78        16.32 o                         
  -2   1   3        827.86        770.79        19.08 o                         
  -1   1   3       5495.57       4735.08       295.80 o                         
   0   1   3       2427.58       2257.27        86.50 o                         
   1   1   3       5516.69       4753.68       317.59 o                         
   2   1   3        825.29        799.29        20.42 o                         
   3   1   3        656.71        647.94        15.54 o                         
   4   1   3        442.06        473.81        16.06 o                         
   5   1   3        211.03        206.68        12.70 o                         
   6   1   3        112.40        113.70         8.74 o                         
   7   1   3          8.43          9.03         1.97 o                         
  -7   2   3          4.12          1.97         5.48 o                         
  -6   2   3         69.81         66.54        16.38 o                         
  -5   2   3        224.29        227.77        12.88 o                         
  -4   2   3        333.22        318.99        11.00 o                         
  -3   2   3       1057.09       1005.75        34.78 o                         
  -2   2   3        469.11        514.29        12.97 o                         
  -1   2   3       1768.13       1707.75        63.13 o                         
   0   2   3        324.64        319.19         6.43 o                         
   1   2   3       1764.95       1723.60        66.61 o                         
   2   2   3        464.51        505.61        12.57 o                         
   3   2   3       1057.06       1027.73        32.36 o                         
   4   2   3        335.16        342.89        12.02 o                         
   5   2   3        223.23        214.59        11.99 o                         
   6   2   3         70.81         71.22         5.70 o                         
   7   2   3          3.92          4.15         1.84 o                         
  -7   3   3          9.31         14.93         7.37 o                         
  -6   3   3         61.95         54.20         5.86 o                         
  -5   3   3        197.39        192.09        11.85 o                         
  -4   3   3        310.23        306.62        13.03 o                         
  -3   3   3        169.21        165.73         4.27 o                         
  -2   3   3        114.80        125.65         2.89 o                         
  -1   3   3       1952.92       2011.68        83.01 o                         
   0   3   3        133.05        133.20         2.84 o                         
   1   3   3       1957.58       2038.27        86.63 o                         
   2   3   3        113.22        131.24         3.67 o                         
   3   3   3        169.68        164.80         5.74 o                         
   4   3   3        308.00        308.75        15.36 o                         
   5   3   3        199.55        187.30        12.53 o                         
   6   3   3         61.42         58.76         4.52 o                         
   7   3   3          9.37         16.51         3.44 o                         
  -7   4   3         95.55         96.69        38.11 o                         
  -6   4   3         10.51          8.36         2.97 o                         
  -5   4   3          9.98          8.37         2.85 o                         
  -4   4   3         96.40         84.00         4.38 o                         
  -3   4   3         53.33         47.13         2.15 o                         
  -2   4   3        682.59        691.22        18.81 o                         
  -1   4   3        360.70        356.27         7.84 o                         
   0   4   3       2067.40       2043.67        82.30 o                         
   1   4   3        361.60        369.80         8.91 o                         
   2   4   3        685.66        724.14        24.09 o                         
   3   4   3         52.81         47.21         2.62 o                         
   4   4   3         99.24        101.27         6.13 o                         
   5   4   3         10.10         10.49         2.86 o                         
   6   4   3         10.43          9.12         2.03 o                         
   7   4   3         95.58        122.57         6.58 o                         
  -7   5   3         27.92         30.23         3.58 o                         
  -6   5   3          5.91          8.36         2.94 o                         
  -5   5   3        202.70        188.49        14.63 o                         
  -4   5   3         32.59         37.55         4.51 o                         
  -3   5   3         22.83         24.41         2.65 o                         
  -2   5   3        651.64        634.21        21.16 o                         
  -1   5   3          7.10         10.24         0.70 o                         
   0   5   3        131.98        136.67         4.17 o                         
   1   5   3          7.19         10.50         0.66 o                         
   2   5   3        651.18        657.37        23.82 o                         
   3   5   3         22.13         21.31         1.57 o                         
   4   5   3         32.59         36.43         3.10 o                         
   5   5   3        201.46        189.75         9.62 o                         
   6   5   3          6.08          9.80         1.99 o                         
   7   5   3         27.70         27.47         3.07 o                         
  -6   6   3         23.08         22.24         6.50 o                         
  -5   6   3         29.92         33.37         4.70 o                         
  -4   6   3        356.88        317.97        22.48 o                         
  -3   6   3        232.69        208.25        11.05 o                         
  -2   6   3         96.41         87.44         3.62 o                         
  -1   6   3        150.94        147.47         5.34 o                         
   0   6   3        132.07        151.16         4.87 o                         
   1   6   3        152.25        156.21         5.83 o                         
   2   6   3         96.43         93.56         3.50 o                         
   3   6   3        231.65        219.37         8.12 o                         
   4   6   3        355.22        322.43        15.95 o                         
   5   6   3         30.08         34.83         3.18 o                         
   6   6   3         22.84         23.67         2.98 o                         
  -5   7   3         39.82         38.79         4.06 o                         
  -4   7   3         37.66         34.88         9.88 o                         
  -3   7   3         90.46         83.70         9.54 o                         
  -2   7   3          1.77          5.00         1.28 o                         
  -1   7   3        123.38        122.62         6.58 o                         
   0   7   3         15.06         17.79         2.09 o                         
   1   7   3        122.91        113.07         4.87 o                         
   2   7   3          1.79          3.34         1.38 o                         
   3   7   3         89.67         83.23         4.57 o                         
   4   7   3         37.70         37.25         3.95 o                         
   5   7   3         40.48         43.34         3.58 o                         
  -5   8   3         38.96         39.60         3.63 o                         
  -4   8   3         48.15         45.71         4.74 o                         
  -3   8   3         74.20         78.26         6.99 o                         
  -2   8   3        147.16        130.40        11.84 o                         
  -1   8   3        271.97        263.05        11.72 o                         
   0   8   3        198.64        176.84         8.67 o                         
   1   8   3        270.57        249.80        15.65 o                         
   2   8   3        146.57        129.35         5.68 o                         
   3   8   3         74.14         70.41         4.52 o                         
   4   8   3         47.04         49.18         2.97 o                         
   5   8   3         38.74         43.04         3.03 o                         
  -4   9   3         10.73         12.18         5.92 o                         
  -3   9   3        207.12        219.73        20.89 o                         
  -2   9   3         47.11         52.02         6.07 o                         
  -1   9   3        154.71        163.45        11.13 o                         
   0   9   3         81.52         76.28        14.49 o                         
   1   9   3        156.71        148.00        13.02 o                         
   2   9   3         47.61         54.35         4.54 o                         
   3   9   3        205.64        235.76        16.49 o                         
   4   9   3         10.06          9.27         2.69 o                         
  -2  10   3          4.99          7.46         2.85 o                         
  -1  10   3         23.76         25.80         3.83 o                         
   0  10   3          6.28         10.07         2.53 o                         
   1  10   3         24.46         27.47         3.45 o                         
   2  10   3          5.18          7.44         1.87 o                         
   0   0   4        398.55        401.59        12.03 o                         
   1   0   4        913.39        812.98        22.17 o                         
   2   0   4        350.75        339.75         6.24 o                         
   3   0   4        638.99        618.53        18.15 o                         
   4   0   4        215.12        205.92         6.95 o                         
   5   0   4          2.96          4.02         2.04 o                         
   6   0   4          9.07          8.63         2.54 o                         
   7   0   4          8.52         10.98         5.47 o                         
  -7   1   4          0.68          4.94         8.50 o                         
  -6   1   4        159.73        151.88        21.93 o                         
  -5   1   4        224.59        214.43        14.66 o                         
  -4   1   4         52.78         48.85         1.86 o                         
  -3   1   4        496.73        497.86        12.79 o                         
  -2   1   4        487.30        476.51         9.65 o                         
  -1   1   4       3511.65       3238.91       165.27 o                         
   0   1   4        168.54        149.29         2.97 o                         
   1   1   4       3507.94       3210.59       164.40 o                         
   2   1   4        493.00        483.34        12.22 o                         
   3   1   4        491.20        480.48        14.69 o                         
   4   1   4         53.12         52.30         2.31 o                         
   5   1   4        222.93        232.28        13.45 o                         
   6   1   4        161.57        151.62        11.31 o                         
   7   1   4          0.74          3.23         1.93 o                         
  -7   2   4         28.82         31.43         9.00 o                         
  -6   2   4        119.64        121.67        22.19 o                         
  -5   2   4         93.25         83.53         6.00 o                         
  -4   2   4         21.97         25.09         1.66 o                         
  -3   2   4        515.93        530.84        16.75 o                         
  -2   2   4        119.73        111.12         2.44 o                         
  -1   2   4         66.70         71.45         1.91 o                         
   0   2   4        470.64        483.30         9.17 o                         
   1   2   4         67.97         71.31         1.76 o                         
   2   2   4        119.29        119.27         3.70 o                         
   3   2   4        518.45        541.25        15.36 o                         
   4   2   4         22.03         28.53         1.92 o                         
   5   2   4         93.33         86.05         6.40 o                         
   6   2   4        119.50        120.19         6.33 o                         
   7   2   4         28.44         28.06         3.48 o                         
  -7   3   4         41.94         31.20         9.22 o                         
  -6   3   4        105.07         92.30         9.90 o                         
  -5   3   4        312.48        317.00        23.12 o                         
  -4   3   4         96.93         97.36         5.60 o                         
  -3   3   4        118.17        112.69         3.31 o                         
  -2   3   4        480.18        503.48        13.17 o                         
  -1   3   4          6.48          8.82         0.57 o                         
   0   3   4       2370.54       2397.10        95.12 o                         
   1   3   4          6.59          8.93         0.74 o                         
   2   3   4        478.10        507.65        15.09 o                         
   3   3   4        118.71        119.10         3.55 o                         
   4   3   4         97.90         94.44         5.73 o                         
   5   3   4        314.19        322.24        18.57 o                         
   6   3   4        103.97        103.85         6.41 o                         
   7   3   4         42.68         43.02         4.14 o                         
  -7   4   4        212.37        226.04        49.61 o                         
  -6   4   4         99.63         91.03         9.62 o                         
  -5   4   4         32.69         34.32         4.62 o                         
  -4   4   4         24.68         22.30         2.53 o                         
  -3   4   4        131.22        129.48         4.39 o                         
  -2   4   4        218.78        224.74         4.92 o                         
  -1   4   4        166.76        157.94         3.66 o                         
   0   4   4        923.87       1006.76        28.54 o                         
   1   4   4        165.01        162.29         3.56 o                         
   2   4   4        217.56        225.25         6.26 o                         
   3   4   4        132.06        133.05         5.54 o                         
   4   4   4         25.09         27.00         2.97 o                         
   5   4   4         32.41         34.67         3.66 o                         
   6   4   4        100.39         99.33         6.55 o                         
   7   4   4        212.51        242.31        15.35 o                         
  -7   5   4         17.62         16.57         5.46 o                         
  -6   5   4         25.46         29.69         8.25 o                         
  -5   5   4         56.97         61.84         5.02 o                         
  -4   5   4        354.66        320.25        25.06 o                         
  -3   5   4         57.97         69.31         5.22 o                         
  -2   5   4        119.61        116.56         3.68 o                         
  -1   5   4         72.55         78.62         2.31 o                         
   0   5   4         16.76         17.40         1.09 o                         
   1   5   4         72.92         81.78         2.14 o                         
   2   5   4        119.06        123.89         3.78 o                         
   3   5   4         59.13         65.06         3.68 o                         
   4   5   4        355.72        319.21        15.18 o                         
   5   5   4         57.69         59.34         4.44 o                         
   6   5   4         25.89         30.04         2.88 o                         
   7   5   4         18.02         19.55         2.03 o                         
  -6   6   4          0.01          2.57         5.10 o                         
  -5   6   4         47.45         50.34         8.90 o                         
  -4   6   4         40.60         31.21         4.04 o                         
  -3   6   4        234.93        204.54        11.04 o                         
  -2   6   4         32.03         30.89         2.01 o                         
  -1   6   4          7.88          7.61         1.53 o                         
   0   6   4          0.43          1.29         1.00 o                         
   1   6   4          7.81          8.48         1.41 o                         
   2   6   4         32.66         32.07         1.82 o                         
   3   6   4        235.24        230.73        10.63 o                         
   4   6   4         40.40         45.02         3.14 o                         
   5   6   4         46.90         50.35         3.51 o                         
   6   6   4          0.02          1.19         1.48 o                         
  -5   7   4          3.74          3.14         3.61 o                         
  -4   7   4          8.00          6.91         7.81 o                         
  -3   7   4        139.44        133.67         8.76 o                         
  -2   7   4         12.17         13.80         1.95 o                         
  -1   7   4        337.13        320.23        14.89 o                         
   0   7   4        148.45        153.26         7.49 o                         
   1   7   4        334.50        311.39        13.40 o                         
   2   7   4         12.19         12.50         1.48 o                         
   3   7   4        138.58        142.31         6.25 o                         
   4   7   4          7.40          9.20         2.26 o                         
   5   7   4          3.57          5.12         1.47 o                         
  -5   8   4         15.76         18.70        11.68 o                         
  -4   8   4         30.65         24.66         2.64 o                         
  -3   8   4         26.02         22.50        12.56 o                         
  -2   8   4         16.14         15.07         1.92 o                         
  -1   8   4          8.37         10.60         1.93 o                         
   0   8   4        134.02        129.34         6.74 o                         
   1   8   4          7.99          8.86         2.33 o                         
   2   8   4         16.78         15.35         1.72 o                         
   3   8   4         26.00         22.99         2.02 o                         
   4   8   4         30.33         30.11         2.22 o                         
   5   8   4         15.37         15.39         1.82 o                         
  -3   9   4          2.41          1.91         1.92 o                         
  -2   9   4         93.92        101.29        14.81 o                         
  -1   9   4          5.40          4.01         1.47 o                         
   0   9   4         17.07         14.40         2.96 o                         
   1   9   4          5.68          6.27         2.57 o                         
   2   9   4         93.84         95.88         7.81 o                         
   3   9   4          2.32          0.77         0.97 o                         
  -1  10   4         20.46         27.38         6.27 o                         
   0  10   4          2.03          1.23         1.08 o                         
   1  10   4         20.11         25.09         3.17 o                         
   1   0   5        714.34        735.14        18.85 o                         
   2   0   5       1177.45       1262.13        38.37 o                         
   3   0   5          5.12          6.89         0.59 o                         
   4   0   5         21.82         16.51         1.59 o                         
   5   0   5        193.69        195.00        13.25 o                         
   6   0   5         84.82         95.49         7.39 o                         
   7   0   5          1.55          2.23         2.38 o                         
  -7   1   5         17.13         15.76        11.10 o                         
  -6   1   5         57.07         54.38         7.02 o                         
  -5   1   5        297.16        283.88        19.99 o                         
  -4   1   5          2.46          5.23         1.35 o                         
  -3   1   5        715.45        769.35        28.24 o                         
  -2   1   5       5360.96       5106.73       343.93 o                         
  -1   1   5        849.94        891.59        25.99 o                         
   0   1   5         59.86         63.85         1.74 o                         
   1   1   5        850.38        870.02        22.93 o                         
   2   1   5       5362.28       5136.28       360.90 o                         
   3   1   5        717.32        773.51        24.87 o                         
   4   1   5          2.75          3.95         0.91 o                         
   5   1   5        294.25        310.07        15.99 o                         
   6   1   5         57.97         60.13         5.62 o                         
   7   1   5         16.94         13.62         3.34 o                         
  -7   2   5          3.11          5.04         5.40 o                         
  -6   2   5        186.86        177.90        23.29 o                         
  -5   2   5        114.84         99.38         9.77 o                         
  -4   2   5         59.06         65.76         3.21 o                         
  -3   2   5        497.34        521.42        18.36 o                         
  -2   2   5        593.09        614.63        19.14 o                         
  -1   2   5       2174.86       2141.02        97.63 o                         
   0   2   5          4.09          7.45         0.35 o                         
   1   2   5       2173.48       2132.77        96.17 o                         
   2   2   5        590.00        635.91        18.14 o                         
   3   2   5        498.62        554.78        15.86 o                         
   4   2   5         58.99         66.23         4.35 o                         
   5   2   5        115.21        109.58         6.56 o                         
   6   2   5        185.15        184.26         9.90 o                         
   7   2   5          3.33          5.00         4.24 o                         
  -7   3   5         12.85         12.77         5.29 o                         
  -6   3   5         86.43         97.78        20.29 o                         
  -5   3   5         42.74         37.41         4.60 o                         
  -4   3   5         64.47         67.12         3.95 o                         
  -3   3   5        677.59        673.10        24.73 o                         
  -2   3   5       1035.42        991.14        34.45 o                         
  -1   3   5        942.18       1018.09        32.36 o                         
   0   3   5        782.77        843.67        20.89 o                         
   1   3   5        935.69       1028.68        34.69 o                         
   2   3   5       1044.19       1028.72        37.12 o                         
   3   3   5        677.94        691.13        22.84 o                         
   4   3   5         63.57         66.32         3.83 o                         
   5   3   5         43.03         40.86         3.27 o                         
   6   3   5         85.66         99.08         6.27 o                         
   7   3   5         12.50         12.96         1.64 o                         
  -7   4   5          2.03          4.18         3.92 o                         
  -6   4   5          7.96         13.55         8.05 o                         
  -5   4   5         16.02         15.88         3.43 o                         
  -4   4   5         38.99         40.33         3.19 o                         
  -3   4   5        204.14        200.73         7.00 o                         
  -2   4   5        139.25        146.06         3.91 o                         
  -1   4   5       2776.07       2697.64       151.65 o                         
   0   4   5       1706.50       1851.19        75.58 o                         
   1   4   5       2783.56       2858.80       148.37 o                         
   2   4   5        139.91        151.80         4.62 o                         
   3   4   5        208.33        208.27         9.21 o                         
   4   4   5         38.21         39.84         2.99 o                         
   5   4   5         16.45         20.07         2.82 o                         
   6   4   5          7.51         11.19         2.11 o                         
   7   4   5          1.95          3.46         1.29 o                         
  -6   5   5          7.42         23.46         9.58 o                         
  -5   5   5         11.07         15.67         5.84 o                         
  -4   5   5        601.36        575.43        37.32 o                         
  -3   5   5        342.62        298.90        12.74 o                         
  -2   5   5        184.00        172.55         8.22 o                         
  -1   5   5        554.94        592.13        20.33 o                         
   0   5   5         12.93         10.80         1.20 o                         
   1   5   5        558.22        604.89        21.71 o                         
   2   5   5        187.28        175.79         6.24 o                         
   3   5   5        342.63        345.84        13.74 o                         
   4   5   5        601.79        559.71        30.49 o                         
   5   5   5         11.45         12.92         2.41 o                         
   6   5   5          7.14         10.23         2.00 o                         
  -6   6   5         13.01         12.93         4.19 o                         
  -5   6   5         83.89         77.41        10.90 o                         
  -4   6   5         31.37         24.35         4.69 o                         
  -3   6   5        604.05        524.15        33.20 o                         
  -2   6   5         85.17         82.64         4.05 o                         
  -1   6   5         97.34         88.49         4.60 o                         
   0   6   5         61.32         60.69         3.06 o                         
   1   6   5         99.21         90.90         4.55 o                         
   2   6   5         84.96         89.16         4.05 o                         
   3   6   5        601.66        605.39        27.52 o                         
   4   6   5         31.43         29.76         2.72 o                         
   5   6   5         82.94         80.19         4.59 o                         
   6   6   5         12.96         12.20         1.63 o                         
  -5   7   5         29.63         29.58         5.23 o                         
  -4   7   5         24.22         22.99         2.83 o                         
  -3   7   5          8.16          8.60         2.46 o                         
  -2   7   5         63.70         70.50         4.39 o                         
  -1   7   5         43.60         43.77         3.23 o                         
   0   7   5        879.10        819.19        49.19 o                         
   1   7   5         43.13         44.56         2.84 o                         
   2   7   5         64.04         66.63         3.93 o                         
   3   7   5          8.19          7.66         1.50 o                         
   4   7   5         25.06         25.13         2.29 o                         
   5   7   5         29.46         26.22         2.35 o                         
  -4   8   5         21.44         16.15         3.94 o                         
  -3   8   5         31.69         30.21         6.13 o                         
  -2   8   5         55.24         51.05         3.29 o                         
  -1   8   5        588.49        567.96        30.33 o                         
   0   8   5        113.87        107.43         6.31 o                         
   1   8   5        585.94        558.55        31.80 o                         
   2   8   5         56.93         57.82         3.84 o                         
   3   8   5         30.38         34.14         2.72 o                         
   4   8   5         21.69         23.58         2.40 o                         
  -3   9   5         10.61         12.46         2.61 o                         
  -2   9   5         77.01         74.32        12.66 o                         
  -1   9   5         12.91         14.57         2.10 o                         
   0   9   5        123.15        111.81        10.41 o                         
   1   9   5         13.54         16.74         2.43 o                         
   2   9   5         75.34         78.43         6.02 o                         
   3   9   5         10.15         10.47         1.59 o                         
  -1  10   5          7.79          8.38         2.93 o                         
   0  10   5         11.86         13.11         2.15 o                         
   1  10   5          7.70          9.52         1.99 o                         
   0   0   6        981.41       1038.91        42.79 o                         
   1   0   6          2.73          4.33         0.47 o                         
   2   0   6        734.94        718.19        20.03 o                         
   3   0   6        171.05        194.58         6.32 o                         
   4   0   6        223.78        192.31        12.03 o                         
   5   0   6         36.94         30.50         4.34 o                         
   6   0   6         50.08         53.55         7.51 o                         
   7   0   6          0.61          1.57         2.30 o                         
  -7   1   6         20.47         23.82         7.26 o                         
  -6   1   6         55.05         66.04        19.03 o                         
  -5   1   6         53.63         52.12         5.74 o                         
  -4   1   6        325.45        337.63        22.14 o                         
  -3   1   6        211.64        185.17         8.10 o                         
  -2   1   6        638.19        612.11        18.26 o                         
  -1   1   6        789.51        761.29        22.98 o                         
   0   1   6        805.27        811.04        21.62 o                         
   1   1   6        788.95        748.70        19.02 o                         
   2   1   6        642.82        631.27        17.06 o                         
   3   1   6        211.92        195.98         6.42 o                         
   4   1   6        324.68        338.75        16.92 o                         
   5   1   6         53.75         57.97         6.02 o                         
   6   1   6         55.07         51.15         5.41 o                         
   7   1   6         20.14         27.13         4.47 o                         
  -7   2   6          5.92          4.88         6.40 o                         
  -6   2   6         78.44         75.06        13.50 o                         
  -5   2   6         57.88         57.97         8.93 o                         
  -4   2   6         21.54         18.95         2.15 o                         
  -3   2   6        253.84        247.61         7.60 o                         
  -2   2   6         85.48         84.92         3.21 o                         
  -1   2   6       1883.50       1864.48        77.73 o                         
   0   2   6         88.37        112.37         2.19 o                         
   1   2   6       1895.68       1864.70        77.92 o                         
   2   2   6         83.42         85.42         2.52 o                         
   3   2   6        253.79        249.18         6.94 o                         
   4   2   6         20.58         19.74         2.04 o                         
   5   2   6         58.58         67.94        12.00 o                         
   6   2   6         79.10         84.11         8.81 o                         
   7   2   6          5.79         10.16         3.02 o                         
  -7   3   6         10.05         14.90         4.83 o                         
  -6   3   6         73.83         69.97        12.54 o                         
  -5   3   6        111.60        111.14        14.65 o                         
  -4   3   6        241.90        233.22        12.11 o                         
  -3   3   6         12.82         12.22         1.20 o                         
  -2   3   6         64.17         64.57         2.11 o                         
  -1   3   6         57.65         55.91         1.69 o                         
   0   3   6        936.08       1042.95        30.41 o                         
   1   3   6         56.54         56.08         1.51 o                         
   2   3   6         65.06         63.96         2.01 o                         
   3   3   6         13.14         12.65         1.12 o                         
   4   3   6        245.53        254.27        12.04 o                         
   5   3   6        111.13        116.86         6.96 o                         
   6   3   6         73.90         71.78         5.68 o                         
   7   3   6         10.21          9.14         3.40 o                         
  -7   4   6         50.75         51.26         7.57 o                         
  -6   4   6         23.04         27.13         7.26 o                         
  -5   4   6         58.17         58.75        11.76 o                         
  -4   4   6         42.05         43.85         4.25 o                         
  -3   4   6        142.46        160.71         6.80 o                         
  -2   4   6         21.75         24.18         1.27 o                         
  -1   4   6        255.04        237.29         8.40 o                         
   0   4   6         45.83         43.14         1.78 o                         
   1   4   6        252.61        249.34         6.64 o                         
   2   4   6         22.35         27.98         1.70 o                         
   3   4   6        138.04        150.16         6.53 o                         
   4   4   6         41.76         44.50         3.57 o                         
   5   4   6         58.02         60.61         4.55 o                         
   6   4   6         22.17         26.41         3.23 o                         
   7   4   6         50.82         55.63         4.46 o                         
  -6   5   6         15.62         16.29         5.21 o                         
  -5   5   6         45.08         53.24         9.54 o                         
  -4   5   6         47.70         54.36         5.40 o                         
  -3   5   6         75.74         68.96         4.65 o                         
  -2   5   6         42.38         41.88         2.80 o                         
  -1   5   6        290.56        321.12        15.78 o                         
   0   5   6        544.01        555.58        23.23 o                         
   1   5   6        291.92        325.87        14.32 o                         
   2   5   6         42.43         47.86         2.75 o                         
   3   5   6         75.59         79.48         4.28 o                         
   4   5   6         47.41         53.71         4.13 o                         
   5   5   6         44.89         52.69         4.49 o                         
   6   5   6         15.99         16.40         2.17 o                         
  -6   6   6         18.50         19.29         4.28 o                         
  -5   6   6          8.75          6.27         1.92 o                         
  -4   6   6        121.96        120.03         8.93 o                         
  -3   6   6        149.02        142.74         9.43 o                         
  -2   6   6        116.78        105.68         5.80 o                         
  -1   6   6        113.20        108.81         5.80 o                         
   0   6   6         11.82         11.34         1.59 o                         
   1   6   6        112.48        118.42        11.45 o                         
   2   6   6        116.22        115.27         4.72 o                         
   3   6   6        149.95        152.30         6.59 o                         
   4   6   6        121.78        129.13         6.08 o                         
   5   6   6          8.31          7.51         1.49 o                         
   6   6   6         18.47         20.89         1.92 o                         
  -5   7   6          4.81          5.37         2.92 o                         
  -4   7   6        101.69         85.25         7.25 o                         
  -3   7   6        183.26        217.51        14.40 o                         
  -2   7   6         49.16         50.03         3.73 o                         
  -1   7   6          6.78          7.33         1.81 o                         
   0   7   6          2.41          3.07         1.30 o                         
   1   7   6          6.58         10.29         1.82 o                         
   2   7   6         48.38         50.30         3.31 o                         
   3   7   6        182.97        195.21         8.34 o                         
   4   7   6        102.16         91.56         4.53 o                         
   5   7   6          4.82          5.51         1.37 o                         
  -4   8   6         32.62         37.29        10.85 o                         
  -3   8   6         32.27         33.48         2.72 o                         
  -2   8   6         46.23         39.83         3.55 o                         
  -1   8   6          9.55          8.97         2.17 o                         
   0   8   6          1.50          6.99         2.12 o                         
   1   8   6          9.55          8.05         1.46 o                         
   2   8   6         46.66         45.73         3.74 o                         
   3   8   6         32.81         35.53         3.56 o                         
   4   8   6         33.29         35.43         4.18 o                         
  -3   9   6          4.35          4.17         1.96 o                         
  -2   9   6         49.10         44.83         4.87 o                         
  -1   9   6         22.64         18.59         2.03 o                         
   0   9   6         35.06         31.59         2.87 o                         
   1   9   6         22.06         20.30         2.65 o                         
   2   9   6         49.59         52.81         4.54 o                         
   3   9   6          4.56          4.27         1.09 o                         
   1   0   7         80.25         84.54         2.13 o                         
   2   0   7         12.38         11.59         0.67 o                         
   3   0   7          0.04          3.51         0.73 o                         
   4   0   7         13.29         13.27         2.97 o                         
   5   0   7          1.68          6.42         2.92 o                         
   6   0   7        188.55        188.82        18.39 o                         
   7   0   7          5.56          4.34         1.89 o                         
  -7   1   7         25.40         26.05         4.63 o                         
  -6   1   7         42.68         38.93         6.04 o                         
  -5   1   7        245.39        232.93        18.80 o                         
  -4   1   7        410.89        401.74        26.85 o                         
  -3   1   7         62.49         73.11         3.43 o                         
  -2   1   7        668.10        690.52        23.32 o                         
  -1   1   7        215.91        204.14         8.00 o                         
   0   1   7       1285.31       1209.81        38.82 o                         
   1   1   7        214.52        205.01         5.93 o                         
   2   1   7        670.49        683.98        18.44 o                         
   3   1   7         62.12         69.25         2.24 o                         
   4   1   7        412.50        399.15        23.18 o                         
   5   1   7        246.34        254.10        18.22 o                         
   6   1   7         43.05         37.71         5.57 o                         
   7   1   7         25.72         26.16         8.07 o                         
  -7   2   7          3.47          1.67         2.08 o                         
  -6   2   7         24.27         35.48         7.66 o                         
  -5   2   7        814.93        749.90        63.46 o                         
  -4   2   7        534.13        508.33        39.08 o                         
  -3   2   7         21.73         23.74         2.57 o                         
  -2   2   7        305.10        307.73        10.03 o                         
  -1   2   7         85.60         92.56         3.41 o                         
   0   2   7         64.28         58.58         1.77 o                         
   1   2   7         88.14        100.46         2.29 o                         
   2   2   7        303.65        316.07        10.45 o                         
   3   2   7         21.72         25.55         1.50 o                         
   4   2   7        539.39        553.44        27.53 o                         
   5   2   7        810.90        793.71        59.39 o                         
   6   2   7         24.24         36.04         4.53 o                         
   7   2   7          3.62          4.84         3.70 o                         
  -7   3   7          4.35          6.75         5.16 o                         
  -6   3   7         35.58         35.52         6.51 o                         
  -5   3   7         51.91         59.10         9.59 o                         
  -4   3   7        225.58        194.14        13.27 o                         
  -3   3   7        386.55        366.08        17.72 o                         
  -2   3   7        297.70        305.10        11.37 o                         
  -1   3   7        926.87        931.58        34.96 o                         
   0   3   7       1410.83       1499.80        54.56 o                         
   1   3   7        929.04        988.54        33.51 o                         
   2   3   7        300.17        310.73         8.90 o                         
   3   3   7        385.90        379.88        17.84 o                         
   4   3   7        223.18        217.89        11.39 o                         
   5   3   7         51.96         53.37         7.02 o                         
   6   3   7         36.16         45.78         3.43 o                         
   7   3   7          4.50          8.50         2.94 o                         
  -6   4   7         11.89         11.19         5.03 o                         
  -5   4   7         46.39         34.64         4.65 o                         
  -4   4   7         63.72         64.86         5.48 o                         
  -3   4   7        176.14        173.21         7.70 o                         
  -2   4   7         79.84         97.41         4.13 o                         
  -1   4   7        448.73        477.43        14.69 o                         
   0   4   7         55.68         55.05         2.27 o                         
   1   4   7        445.19        468.08        15.37 o                         
   2   4   7         79.73         97.46         3.54 o                         
   3   4   7        177.00        169.48         6.56 o                         
   4   4   7         63.10         66.05         5.18 o                         
   5   4   7         46.01         44.71         3.62 o                         
   6   4   7         11.78         11.29         2.02 o                         
  -6   5   7         55.13         41.60         6.72 o                         
  -5   5   7         80.08         63.72        11.39 o                         
  -4   5   7        148.68        145.41        10.42 o                         
  -3   5   7        201.94        185.24        10.57 o                         
  -2   5   7        605.66        558.88        27.21 o                         
  -1   5   7         55.77         60.61         3.39 o                         
   0   5   7         69.02         76.72         4.74 o                         
   1   5   7         55.74         63.52         3.77 o                         
   2   5   7        603.40        575.82        23.48 o                         
   3   5   7        202.81        210.58         8.10 o                         
   4   5   7        149.10        144.87         8.82 o                         
   5   5   7         79.76         70.52         4.43 o                         
   6   5   7         54.66         52.83         4.53 o                         
  -6   6   7         34.33         34.77         4.70 o                         
  -5   6   7          5.97          4.56         1.72 o                         
  -4   6   7         99.86         80.25         5.41 o                         
  -3   6   7        191.39        171.65         9.78 o                         
  -2   6   7         17.45         17.86         2.44 o                         
  -1   6   7        453.47        457.85        23.21 o                         
   0   6   7        127.21        111.87         5.70 o                         
   1   6   7        450.36        465.27        24.17 o                         
   2   6   7         18.01         21.43         2.10 o                         
   3   6   7        191.12        188.09         7.91 o                         
   4   6   7         98.66         86.19         4.36 o                         
   5   6   7          5.66          5.54         1.32 o                         
   6   6   7         33.74         39.20         2.50 o                         
  -5   7   7          9.15         11.70         8.01 o                         
  -4   7   7         46.05         43.38         4.42 o                         
  -3   7   7         30.34         30.62         4.06 o                         
  -2   7   7         51.36         49.36         3.61 o                         
  -1   7   7         69.58         64.02         4.55 o                         
   0   7   7        197.16        212.65        10.28 o                         
   1   7   7         70.14         70.28         3.94 o                         
   2   7   7         50.33         50.15         3.42 o                         
   3   7   7         30.41         28.19         2.50 o                         
   4   7   7         45.46         41.28         2.78 o                         
   5   7   7          8.98         10.44         1.57 o                         
  -4   8   7          4.81          9.84        10.15 o                         
  -3   8   7         15.79         13.51         1.89 o                         
  -2   8   7         17.08         14.45         1.89 o                         
  -1   8   7         19.72         22.69         2.94 o                         
   0   8   7        378.85        340.23        19.07 o                         
   1   8   7         19.90         20.93         1.98 o                         
   2   8   7         17.35         17.12         1.89 o                         
   3   8   7         16.28         15.16         2.52 o                         
   4   8   7          4.84          5.39         1.97 o                         
  -2   9   7         30.24         31.91         6.90 o                         
  -1   9   7         48.57         45.06         3.15 o                         
   0   9   7         15.45         16.14         2.18 o                         
   1   9   7         48.24         50.37         3.89 o                         
   2   9   7         30.33         37.06         3.86 o                         
   0   0   8        342.99        394.39        17.86 o                         
   1   0   8        256.70        223.22         8.16 o                         
   2   0   8        292.13        295.75         8.23 o                         
   3   0   8        709.21        757.96        41.35 o                         
   4   0   8        123.27        130.99        10.13 o                         
   5   0   8        117.74        114.75        10.19 o                         
   6   0   8        140.33        146.62        16.83 o                         
   7   0   8         14.93         13.54         3.54 o                         
  -7   1   8          5.75          3.62         2.37 o                         
  -6   1   8         54.43         52.83         6.24 o                         
  -5   1   8        121.56        103.34        12.39 o                         
  -4   1   8         96.82        106.01         8.62 o                         
  -3   1   8        249.68        260.41        14.74 o                         
  -2   1   8         24.44         36.68         2.11 o                         
  -1   1   8         27.49         28.06         1.45 o                         
   0   1   8        361.87        375.05        10.41 o                         
   1   1   8         27.68         28.65         1.19 o                         
   2   1   8         24.77         37.42         1.40 o                         
   3   1   8        249.66        262.17        10.50 o                         
   4   1   8         96.70        108.86         6.21 o                         
   5   1   8        120.58        110.60         9.06 o                         
   6   1   8         54.10         50.45         6.51 o                         
   7   1   8          5.89          7.78         3.40 o                         
  -7   2   8         14.35         17.20         4.85 o                         
  -6   2   8          5.54          6.33         2.83 o                         
  -5   2   8        101.63        108.06        10.91 o                         
  -4   2   8        175.59        163.06        12.22 o                         
  -3   2   8        102.41         87.10         6.20 o                         
  -2   2   8        363.17        378.94        20.86 o                         
  -1   2   8        253.01        247.46         9.54 o                         
   0   2   8        438.72        440.13        14.24 o                         
   1   2   8        252.95        261.72         7.47 o                         
   2   2   8        364.17        376.84        14.77 o                         
   3   2   8        102.41        102.80         4.06 o                         
   4   2   8        174.98        169.18         8.94 o                         
   5   2   8        101.47        118.06         7.03 o                         
   6   2   8          5.62          4.14         2.87 o                         
   7   2   8         14.44         19.12         4.57 o                         
  -7   3   8         19.78         21.96         4.65 o                         
  -6   3   8         47.80         45.83        10.12 o                         
  -5   3   8         96.01         79.71         6.72 o                         
  -4   3   8        157.71        140.95        12.29 o                         
  -3   3   8        178.36        202.49        10.52 o                         
  -2   3   8        281.47        270.01         8.58 o                         
  -1   3   8        213.86        227.38         8.00 o                         
   0   3   8       1123.13       1119.75        39.81 o                         
   1   3   8        216.11        244.37         8.33 o                         
   2   3   8        281.30        272.39         9.73 o                         
   3   3   8        177.88        188.79         8.88 o                         
   4   3   8        159.01        153.50         7.76 o                         
   5   3   8         97.54         94.86         6.59 o                         
   6   3   8         48.07         54.24         4.49 o                         
   7   3   8         20.28         24.17         2.99 o                         
  -6   4   8          2.39          0.97         2.21 o                         
  -5   4   8         20.21         17.15         2.73 o                         
  -4   4   8         43.38         37.81         4.52 o                         
  -3   4   8        198.24        191.75         8.98 o                         
  -2   4   8        481.18        462.18        22.78 o                         
  -1   4   8        710.81        734.75        32.60 o                         
   0   4   8          3.79          5.53         1.70 o                         
   1   4   8        708.89        723.58        33.32 o                         
   2   4   8        478.76        462.81        19.63 o                         
   3   4   8        197.68        190.60         8.00 o                         
   4   4   8         43.52         42.01         3.65 o                         
   5   4   8         19.74         17.43         2.25 o                         
   6   4   8          2.48          3.17         1.51 o                         
  -6   5   8          1.13          1.92         1.30 o                         
  -5   5   8         12.05         12.45         2.41 o                         
  -4   5   8         87.84         82.08         7.61 o                         
  -3   5   8        101.34        104.09         8.17 o                         
  -2   5   8        717.14        706.66        37.99 o                         
  -1   5   8         92.31         93.01         5.30 o                         
   0   5   8       1204.10       1244.00        80.44 o                         
   1   5   8         91.76         98.51         5.60 o                         
   2   5   8        720.28        733.16        35.69 o                         
   3   5   8        102.03         96.39         4.62 o                         
   4   5   8         87.16         82.49         4.79 o                         
   5   5   8         12.22         12.33         1.96 o                         
   6   5   8          0.82          1.24         1.05 o                         
  -5   6   8        149.74        112.37        11.19 o                         
  -4   6   8         48.99         42.94         4.23 o                         
  -3   6   8         41.66         44.71         5.11 o                         
  -2   6   8        139.48        141.91         9.12 o                         
  -1   6   8         86.26         88.66         5.88 o                         
   0   6   8         84.95         80.99         5.53 o                         
   1   6   8         87.63        103.73         7.70 o                         
   2   6   8        140.44        153.29         7.21 o                         
   3   6   8         41.57         48.16         3.36 o                         
   4   6   8         48.59         44.13         2.99 o                         
   5   6   8        148.73        137.63         6.83 o                         
  -5   7   8          5.67          9.18         6.11 o                         
  -4   7   8        117.64        117.69         6.99 o                         
  -3   7   8         45.37         41.95         4.14 o                         
  -2   7   8         46.77         45.77         3.69 o                         
  -1   7   8          2.80          2.89         1.70 o                         
   0   7   8        122.25        124.71         6.34 o                         
   1   7   8          2.99          4.09         1.40 o                         
   2   7   8         47.02         54.29         4.00 o                         
   3   7   8         44.62         46.69         4.42 o                         
   4   7   8        117.91        113.49         6.00 o                         
   5   7   8          5.49          5.74         1.36 o                         
  -4   8   8         11.82         15.03         6.91 o                         
  -3   8   8          8.52          9.73         1.74 o                         
  -2   8   8         18.91         12.35         2.05 o                         
  -1   8   8        130.51        127.86         7.96 o                         
   0   8   8         69.34         65.55         4.88 o                         
   1   8   8        130.99        123.24         6.04 o                         
   2   8   8         18.32         15.39         1.77 o                         
   3   8   8          8.61         11.12         1.73 o                         
   4   8   8         12.23         18.10         2.03 o                         
  -2   9   8          2.29          1.93         1.19 o                         
  -1   9   8         18.48         17.67         1.88 o                         
   0   9   8         23.73         17.81         2.15 o                         
   1   9   8         18.57         19.80         2.33 o                         
   2   9   8          2.17          2.62         1.75 o                         
   1   0   9        149.32        152.99         6.78 o                         
   2   0   9          6.74          5.69         0.78 o                         
   3   0   9        345.25        316.94        31.27 o                         
   4   0   9         28.88         27.36         4.78 o                         
   5   0   9         29.79         26.12         4.35 o                         
   6   0   9          0.39          1.27         2.78 o                         
   7   0   9        218.81        234.87        61.81 o                         
  -7   1   9          3.33          4.82         1.56 o                         
  -6   1   9        187.88        191.85        23.14 o                         
  -5   1   9        113.94        102.49        13.50 o                         
  -4   1   9         33.00         36.06         4.95 o                         
  -3   1   9         61.92         63.48         5.41 o                         
  -2   1   9        138.38        140.23         5.84 o                         
  -1   1   9         20.63         17.72         0.92 o                         
   0   1   9        337.22        337.37        11.06 o                         
   1   1   9         20.09         19.31         0.99 o                         
   2   1   9        137.61        141.78         6.19 o                         
   3   1   9         60.73         63.14         3.54 o                         
   4   1   9         33.52         35.55         4.82 o                         
   5   1   9        114.34        106.72         9.01 o                         
   6   1   9        187.53        190.89        15.02 o                         
   7   1   9          3.33          3.94         3.06 o                         
  -7   2   9         10.89         14.02         4.42 o                         
  -6   2   9         10.66          8.94         2.79 o                         
  -5   2   9          6.93          9.84         4.15 o                         
  -4   2   9        309.00        276.00        21.89 o                         
  -3   2   9        133.33        145.96         9.01 o                         
  -2   2   9        166.91        153.54        10.96 o                         
  -1   2   9        198.95        218.70         9.68 o                         
   0   2   9         12.71         14.97         0.97 o                         
   1   2   9        199.52        223.21         8.39 o                         
   2   2   9        165.65        149.41         4.80 o                         
   3   2   9        132.35        146.62         7.35 o                         
   4   2   9        307.17        294.65        15.91 o                         
   5   2   9          6.75         10.21         4.51 o                         
   6   2   9         10.34         10.41         3.38 o                         
   7   2   9         11.15         14.99         3.21 o                         
  -6   3   9          2.17          1.74         1.55 o                         
  -5   3   9          4.24          3.46         1.89 o                         
  -4   3   9         55.50         48.30         4.17 o                         
  -3   3   9          1.89          3.22         1.96 o                         
  -2   3   9        178.08        177.30         8.75 o                         
  -1   3   9        167.10        168.46         9.28 o                         
   0   3   9        177.46        190.41        12.60 o                         
   1   3   9        165.46        167.35         6.76 o                         
   2   3   9        176.75        185.88         8.25 o                         
   3   3   9          1.82          4.66         1.76 o                         
   4   3   9         55.11         59.75         5.04 o                         
   5   3   9          4.18          6.28         2.30 o                         
   6   3   9          2.20          3.45         1.71 o                         
  -6   4   9         59.75         62.52        12.90 o                         
  -5   4   9         17.04         15.90         4.03 o                         
  -4   4   9         47.55         40.99         3.81 o                         
  -3   4   9        160.54        147.18         8.40 o                         
  -2   4   9        490.24        491.41        26.30 o                         
  -1   4   9         92.96        104.07         9.11 o                         
   0   4   9          3.83          6.73         2.32 o                         
   1   4   9         92.27         98.18         6.07 o                         
   2   4   9        489.23        505.37        26.29 o                         
   3   4   9        162.99        148.19         8.06 o                         
   4   4   9         47.95         44.17         3.72 o                         
   5   4   9         16.79         18.03         2.32 o                         
   6   4   9         60.99         68.38         6.46 o                         
  -6   5   9         53.49         62.08        22.37 o                         
  -5   5   9         70.99         70.50         6.20 o                         
  -4   5   9         31.22         29.35         3.42 o                         
  -3   5   9        129.14        116.03         6.84 o                         
  -2   5   9        199.27        199.70        10.05 o                         
  -1   5   9         12.05         13.57         3.17 o                         
   0   5   9        759.16        766.75        44.38 o                         
   1   5   9         11.72         15.06         2.48 o                         
   2   5   9        200.18        222.48        11.24 o                         
   3   5   9        128.28        115.61         5.20 o                         
   4   5   9         30.50         32.26         2.79 o                         
   5   5   9         72.10         73.49         4.17 o                         
   6   5   9         53.74         65.25         3.46 o                         
  -5   6   9         68.63         54.56         6.50 o                         
  -4   6   9         30.39         26.60         3.25 o                         
  -3   6   9         10.83          7.36         2.58 o                         
  -2   6   9         51.75         46.18         3.99 o                         
  -1   6   9         49.51         50.97         4.51 o                         
   0   6   9          2.94          5.14         1.70 o                         
   1   6   9         49.08         54.89         4.47 o                         
   2   6   9         51.88         54.93         3.95 o                         
   3   6   9         11.37         10.42         1.69 o                         
   4   6   9         30.36         27.26         2.15 o                         
   5   6   9         68.81         71.18         4.69 o                         
  -4   7   9         61.46         68.28         4.27 o                         
  -3   7   9         12.31         12.53         2.16 o                         
  -2   7   9         37.39         36.53         3.35 o                         
  -1   7   9         92.30         92.86         5.15 o                         
   0   7   9         17.79         28.58         3.34 o                         
   1   7   9         92.91        102.02         5.25 o                         
   2   7   9         37.50         42.66         4.36 o                         
   3   7   9         12.15         14.85         2.20 o                         
   4   7   9         60.93         61.48         5.51 o                         
  -3   8   9          5.49          5.49         1.42 o                         
  -2   8   9          0.85          1.27         1.11 o                         
  -1   8   9         15.33         17.77         2.89 o                         
   0   8   9         37.53         45.45         4.03 o                         
   1   8   9         15.54         19.03         2.29 o                         
   2   8   9          0.79          0.96         1.03 o                         
   3   8   9          5.60          6.89         1.42 o                         
  -1   9   9          8.53          9.49         1.80 o                         
   0   9   9          1.54          2.26         1.24 o                         
   1   9   9          8.86         10.16         1.61 o                         
   0   0  10        440.87        474.17        28.82 o                         
   1   0  10         91.70         87.33         4.70 o                         
   2   0  10        210.12        200.47         8.81 o                         
   3   0  10        127.21        145.19        14.30 o                         
   4   0  10        245.89        237.47        21.32 o                         
   5   0  10         13.18         12.76         3.44 o                         
   6   0  10          1.18          0.29         2.74 o                         
   7   0  10         26.21         36.78         6.50 o                         
  -6   1  10          6.97         11.66         2.78 o                         
  -5   1  10         41.45         38.21         5.79 o                         
  -4   1  10        366.61        314.00        36.43 o                         
  -3   1  10        229.95        251.98        17.07 o                         
  -2   1  10         34.66         28.84         2.28 o                         
  -1   1  10        342.39        346.82        11.14 o                         
   0   1  10         20.67         17.09         1.08 o                         
   1   1  10        344.02        335.80        12.43 o                         
   2   1  10         34.66         35.99         2.51 o                         
   3   1  10        229.19        265.90        17.37 o                         
   4   1  10        365.83        322.96        36.05 o                         
   5   1  10         41.18         38.00         5.38 o                         
   6   1  10          6.87         10.66         4.69 o                         
  -6   2  10         14.74         11.73         2.71 o                         
  -5   2  10         91.79         80.01        10.30 o                         
  -4   2  10        155.61        165.54        15.73 o                         
  -3   2  10        278.66        262.23        17.95 o                         
  -2   2  10         95.54        114.22         9.59 o                         
  -1   2  10        329.33        356.09        16.87 o                         
   0   2  10         71.71         69.02         2.78 o                         
   1   2  10        327.58        338.09        14.14 o                         
   2   2  10         95.69        113.78         9.71 o                         
   3   2  10        276.21        262.01        20.31 o                         
   4   2  10        156.14        176.20        11.93 o                         
   5   2  10         92.28        100.26        11.72 o                         
   6   2  10         14.10         15.25         3.52 o                         
  -6   3  10         15.64         16.80         3.10 o                         
  -5   3  10          4.61          4.76         2.04 o                         
  -4   3  10        314.49        287.37        15.94 o                         
  -3   3  10        604.38        585.43        33.04 o                         
  -2   3  10        265.08        281.17        14.26 o                         
  -1   3  10        173.54        175.90         9.91 o                         
   0   3  10          0.16          8.52         5.16 o                         
   1   3  10        172.92        181.77         7.18 o                         
   2   3  10        259.61        274.18        11.77 o                         
   3   3  10        607.50        607.34        35.63 o                         
   4   3  10        315.02        324.68        19.95 o                         
   5   3  10          4.72          6.33         2.41 o                         
   6   3  10         15.45         22.35         3.66 o                         
  -6   4  10         11.61          8.87         1.84 o                         
  -5   4  10         23.62         23.16         5.31 o                         
  -4   4  10         10.26         10.62         3.01 o                         
  -3   4  10        227.63        212.77        11.76 o                         
  -2   4  10        345.54        346.76        20.75 o                         
  -1   4  10        170.75        181.72         9.32 o                         
   0   4  10        626.58        672.51        40.19 o                         
   1   4  10        171.93        180.87        16.06 o                         
   2   4  10        343.81        361.10        15.53 o                         
   3   4  10        228.02        235.14        11.24 o                         
   4   4  10          9.61          9.68         3.19 o                         
   5   4  10         23.65         28.47         3.23 o                         
   6   4  10         11.20          9.10         2.47 o                         
  -5   5  10          7.98          8.62         2.00 o                         
  -4   5  10          3.44          4.43         2.23 o                         
  -3   5  10         57.45         59.71         4.19 o                         
  -2   5  10        258.02        267.74        14.33 o                         
  -1   5  10        556.22        572.78        32.18 o                         
   0   5  10        181.43        188.83        10.27 o                         
   1   5  10        557.39        606.71        32.31 o                         
   2   5  10        260.42        273.83        14.61 o                         
   3   5  10         57.02         56.57         3.57 o                         
   4   5  10          3.39          4.22         1.81 o                         
   5   5  10          8.26         10.72         2.70 o                         
  -5   6  10         18.96         18.88         3.86 o                         
  -4   6  10         27.74         26.61         2.98 o                         
  -3   6  10         21.97         15.54         2.39 o                         
  -2   6  10         36.53         33.87         4.23 o                         
  -1   6  10        154.88        145.43         8.20 o                         
   0   6  10          1.31          3.28         2.04 o                         
   1   6  10        152.96        153.35         9.39 o                         
   2   6  10         36.06         40.88         2.99 o                         
   3   6  10         21.51         17.04         2.60 o                         
   4   6  10         28.46         25.57         2.15 o                         
   5   6  10         19.75         21.72         2.53 o                         
  -4   7  10         33.89         34.60         3.17 o                         
  -3   7  10         26.08         25.35         3.06 o                         
  -2   7  10         51.35         61.88         4.31 o                         
  -1   7  10         92.18         79.99         4.60 o                         
   0   7  10          1.71          1.06         1.49 o                         
   1   7  10         90.93         84.61         4.72 o                         
   2   7  10         51.79         66.12         4.00 o                         
   3   7  10         26.42         25.80         2.57 o                         
   4   7  10         34.50         36.92         3.16 o                         
  -3   8  10          1.00          0.30         1.15 o                         
  -2   8  10          5.83          5.78         1.51 o                         
  -1   8  10          3.03          5.12         1.96 o                         
   0   8  10         62.99         68.57         4.77 o                         
   1   8  10          3.15          4.37         1.30 o                         
   2   8  10          5.68          7.47         1.44 o                         
   3   8  10          1.09          0.05         1.03 o                         
   1   0  11        142.95        135.80        10.23 o                         
   2   0  11        362.30        407.78        23.43 o                         
   3   0  11        225.46        223.76        20.93 o                         
   4   0  11         28.48         25.30         4.45 o                         
   5   0  11         30.48         25.71         4.29 o                         
   6   0  11         74.09         79.12        14.44 o                         
  -6   1  11          3.61          4.97         1.62 o                         
  -5   1  11          0.73          3.08         2.85 o                         
  -4   1  11        268.16        261.12        31.33 o                         
  -3   1  11        113.36        131.77        15.15 o                         
  -2   1  11        123.04        118.17         6.92 o                         
  -1   1  11         96.29        102.24         4.41 o                         
   0   1  11        526.68        455.42        27.05 o                         
   1   1  11         95.83         97.13         6.27 o                         
   2   1  11        123.08        130.33        11.52 o                         
   3   1  11        114.41        133.21         9.02 o                         
   4   1  11        265.94        268.85        31.89 o                         
   5   1  11          0.83          2.56         3.35 o                         
   6   1  11          3.85          4.87         3.68 o                         
  -6   2  11          7.01          8.31         1.82 o                         
  -5   2  11        100.62         96.81         7.28 o                         
  -4   2  11        125.66        117.22         9.60 o                         
  -3   2  11         68.81         58.88         4.10 o                         
  -2   2  11        316.91        329.02        29.40 o                         
  -1   2  11        121.57        131.08         8.75 o                         
   0   2  11         36.09         34.78         2.58 o                         
   1   2  11        121.80        115.25         5.33 o                         
   2   2  11        316.92        334.86        16.90 o                         
   3   2  11         69.10         66.94         5.56 o                         
   4   2  11        125.67        140.94        10.43 o                         
   5   2  11         99.55        108.50        21.22 o                         
   6   2  11          7.43         11.09         3.00 o                         
  -6   3  11         12.54         11.34         2.13 o                         
  -5   3  11          7.10          7.43         2.00 o                         
  -4   3  11         51.59         40.85         3.83 o                         
  -3   3  11         32.55         36.72         3.67 o                         
  -2   3  11        135.97        138.83         8.15 o                         
  -1   3  11        209.27        214.47        17.58 o                         
   0   3  11          6.96          8.14         2.09 o                         
   1   3  11        208.58        206.22        13.22 o                         
   2   3  11        136.08        141.50         9.43 o                         
   3   3  11         33.17         35.89         3.96 o                         
   4   3  11         50.96         47.42         4.93 o                         
   5   3  11          7.09          8.81         1.92 o                         
   6   3  11         12.91         15.91         3.19 o                         
  -5   4  11          0.64          0.58         1.97 o                         
  -4   4  11         10.78          9.76         2.68 o                         
  -3   4  11         15.94         14.67         2.95 o                         
  -2   4  11        135.71        142.28         9.47 o                         
  -1   4  11         95.61        103.53         6.48 o                         
   0   4  11        169.93        179.57        13.06 o                         
   1   4  11         95.10         96.67         6.07 o                         
   2   4  11        136.46        145.34         6.87 o                         
   3   4  11         16.29         14.30         3.56 o                         
   4   4  11         10.52         12.23         2.70 o                         
   5   4  11          0.85          2.30         1.30 o                         
  -5   5  11         19.29         13.10         2.30 o                         
  -4   5  11         13.59          9.86         2.52 o                         
  -3   5  11         12.62         12.91         2.31 o                         
  -2   5  11         33.89         35.06         3.75 o                         
  -1   5  11        112.29        118.35         7.58 o                         
   0   5  11        171.00        182.00        10.25 o                         
   1   5  11        111.56        119.76         7.07 o                         
   2   5  11         34.65         38.29         3.27 o                         
   3   5  11         12.54         12.93         1.88 o                         
   4   5  11         13.47          9.07         1.71 o                         
   5   5  11         19.51         17.56         1.90 o                         
  -4   6  11         29.00         29.80         3.35 o                         
  -3   6  11         10.02         12.20         2.50 o                         
  -2   6  11        209.82        201.46        11.15 o                         
  -1   6  11         77.81         83.40         5.34 o                         
   0   6  11        138.47        138.43         8.52 o                         
   1   6  11         79.01         84.29         5.56 o                         
   2   6  11        209.74        220.75        10.01 o                         
   3   6  11         10.25         15.93         2.59 o                         
   4   6  11         28.58         27.80         2.80 o                         
  -3   7  11         20.07         21.86         2.61 o                         
  -2   7  11         32.35         33.86         3.06 o                         
  -1   7  11         27.79         25.13         2.58 o                         
   0   7  11         49.35         47.36         3.66 o                         
   1   7  11         28.06         28.52         2.73 o                         
   2   7  11         31.71         33.04         3.03 o                         
   3   7  11         20.77         22.53         2.24 o                         
  -2   8  11         48.64         54.36         7.09 o                         
  -1   8  11         11.51         14.00         2.03 o                         
   0   8  11         11.61         14.70         1.85 o                         
   1   8  11         11.43         12.79         1.60 o                         
   2   8  11         48.78         55.98         3.24 o                         
   0   0  12        146.95        132.79        16.09 o                         
   1   0  12          2.33          2.73         1.57 o                         
   2   0  12          0.24          8.09         4.09 o                         
   3   0  12         19.72         27.16         5.59 o                         
   4   0  12         25.34         34.02         5.45 o                         
   5   0  12         46.10         54.19         8.87 o                         
   6   0  12          5.55          6.26         1.82 o                         
  -6   1  12          3.56          4.97         1.76 o                         
  -5   1  12         17.39         14.16         2.27 o                         
  -4   1  12         31.71         34.61         5.00 o                         
  -3   1  12        649.05        648.11        70.79 o                         
  -2   1  12         53.67         56.39         3.97 o                         
  -1   1  12         92.70         91.48         7.23 o                         
   0   1  12        110.17        109.61         7.27 o                         
   1   1  12         92.62         93.54         9.33 o                         
   2   1  12         52.90         58.70         5.80 o                         
   3   1  12        650.65        622.58        44.15 o                         
   4   1  12         31.60         34.21         8.99 o                         
   5   1  12         17.24         16.22         4.74 o                         
   6   1  12          3.56          5.24         2.62 o                         
  -6   2  12          0.49          0.78         1.23 o                         
  -5   2  12         10.34         10.38         2.03 o                         
  -4   2  12        193.92        171.48        13.02 o                         
  -3   2  12        169.20        175.25        11.86 o                         
  -2   2  12        423.31        408.24        29.97 o                         
  -1   2  12         80.21         72.65         7.12 o                         
   0   2  12         66.51         63.02         7.91 o                         
   1   2  12         80.38         72.43         5.18 o                         
   2   2  12        421.60        406.60        28.31 o                         
   3   2  12        169.35        178.81        12.53 o                         
   4   2  12        194.56        180.75        10.71 o                         
   5   2  12         10.00         10.79         4.09 o                         
   6   2  12          0.42          1.38         1.87 o                         
  -5   3  12          5.89          5.45         1.50 o                         
  -4   3  12         33.52         30.84         5.48 o                         
  -3   3  12        447.35        441.33        28.10 o                         
  -2   3  12         71.76         71.58         7.08 o                         
  -1   3  12          7.05          7.15         2.03 o                         
   0   3  12         58.24         52.44         4.62 o                         
   1   3  12          6.98          5.55         2.06 o                         
   2   3  12         73.46         73.07         5.43 o                         
   3   3  12        442.45        433.33        32.56 o                         
   4   3  12         32.97         32.60         3.36 o                         
   5   3  12          6.04          5.60         1.47 o                         
  -5   4  12          4.11          1.58         1.13 o                         
  -4   4  12         19.88         16.03         2.68 o                         
  -3   4  12         34.26         31.72         3.49 o                         
  -2   4  12         16.33         17.89         3.06 o                         
  -1   4  12        461.39        475.64        43.81 o                         
   0   4  12        117.88        106.24         8.26 o                         
   1   4  12        460.92        439.65        23.90 o                         
   2   4  12         16.15         20.04         5.19 o                         
   3   4  12         33.96         43.27         6.80 o                         
   4   4  12         19.16         21.29         2.31 o                         
   5   4  12          3.87          2.92         1.19 o                         
  -5   5  12         50.67         52.77         3.63 o                         
  -4   5  12         52.65         47.75         4.47 o                         
  -3   5  12          2.45          3.31         1.70 o                         
  -2   5  12         76.56         81.34         5.14 o                         
  -1   5  12        175.87        174.03        11.29 o                         
   0   5  12         39.03         36.98         3.49 o                         
   1   5  12        174.53        183.02        10.18 o                         
   2   5  12         75.04         77.97         4.90 o                         
   3   5  12          2.39          4.30         2.14 o                         
   4   5  12         52.36         47.22         3.13 o                         
   5   5  12         51.55         51.57         3.78 o                         
  -4   6  12         16.80         16.88         2.68 o                         
  -3   6  12         38.79         36.69         4.16 o                         
  -2   6  12         18.87         16.86         2.28 o                         
  -1   6  12         61.21         61.89         4.53 o                         
   0   6  12         38.07         43.14         3.69 o                         
   1   6  12         60.60         67.77         5.23 o                         
   2   6  12         18.18         18.33         2.01 o                         
   3   6  12         38.50         41.96         3.68 o                         
   4   6  12         16.79         17.36         2.55 o                         
  -3   7  12         24.01         22.54         3.83 o                         
  -2   7  12         10.96         12.83         2.21 o                         
  -1   7  12        147.15        161.85         8.66 o                         
   0   7  12         23.90         25.42         2.23 o                         
   1   7  12        148.25        171.93         7.49 o                         
   2   7  12         10.75         14.87         2.37 o                         
   3   7  12         23.91         18.25         4.77 o                         
  -1   8  12         11.80         11.00         1.68 o                         
   0   8  12         19.10         23.36         2.87 o                         
   1   8  12         11.54         10.67         2.95 o                         
   1   0  13          1.28          2.81         1.69 o                         
   2   0  13         68.96         64.56         7.33 o                         
   3   0  13         87.96         88.25        10.81 o                         
   4   0  13        309.99        301.70        25.41 o                         
   5   0  13          6.21          6.72         1.86 o                         
   6   0  13          0.08          0.12         1.02 o                         
  -5   1  13         40.21         48.02         4.06 o                         
  -4   1  13          4.73          8.46         2.15 o                         
  -3   1  13        363.36        354.69        42.13 o                         
  -2   1  13         47.50         42.66         4.26 o                         
  -1   1  13        209.85        191.82        25.74 o                         
   0   1  13         24.44         23.33         2.80 o                         
   1   1  13        208.21        197.27        20.24 o                         
   2   1  13         47.85         46.97         4.14 o                         
   3   1  13        361.56        386.47        33.45 o                         
   4   1  13          4.64         13.65         5.56 o                         
   5   1  13         39.21         51.25         7.16 o                         
  -5   2  13         18.20         18.87         2.28 o                         
  -4   2  13        206.79        213.77        21.24 o                         
  -3   2  13         75.89         71.73         6.33 o                         
  -2   2  13         50.66         48.49         4.78 o                         
  -1   2  13          0.10          1.40         1.53 o                         
   0   2  13         32.68         31.68         4.36 o                         
   1   2  13          0.07          0.94         1.48 o                         
   2   2  13         50.86         57.52         6.12 o                         
   3   2  13         75.39         69.82         7.03 o                         
   4   2  13        206.94        214.83        17.37 o                         
   5   2  13         17.65         17.15         5.08 o                         
  -5   3  13          4.13          4.31         1.77 o                         
  -4   3  13          4.64          8.34         2.48 o                         
  -3   3  13        121.01        140.26        12.69 o                         
  -2   3  13         46.11         41.99         4.58 o                         
  -1   3  13        368.22        328.53        33.62 o                         
   0   3  13         45.24         50.63         5.68 o                         
   1   3  13        366.18        366.32        37.75 o                         
   2   3  13         46.08         44.71         4.22 o                         
   3   3  13        120.88        123.30        10.39 o                         
   4   3  13          4.81          8.04         1.80 o                         
   5   3  13          3.98          6.09         2.27 o                         
  -5   4  13          0.17          0.99         1.30 o                         
  -4   4  13         13.41         11.71         2.11 o                         
  -3   4  13         68.36         60.54         4.65 o                         
  -2   4  13        203.91        185.57        10.39 o                         
  -1   4  13          9.38         11.27         2.67 o                         
   0   4  13        502.12        432.53        33.28 o                         
   1   4  13          9.58          6.41         2.37 o                         
   2   4  13        202.70        195.75        14.86 o                         
   3   4  13         68.52         64.50         5.00 o                         
   4   4  13         12.94         13.28         1.83 o                         
   5   4  13          0.12          0.87         1.21 o                         
  -4   5  13          4.18          5.07         1.53 o                         
  -3   5  13         69.70         76.99         5.92 o                         
  -2   5  13         65.23         69.76         4.96 o                         
  -1   5  13          7.85          5.29         1.91 o                         
   0   5  13          8.03          5.81         1.91 o                         
   1   5  13          7.59          6.02         2.16 o                         
   2   5  13         64.86         51.83         4.74 o                         
   3   5  13         70.66         77.58         8.13 o                         
   4   5  13          4.11          3.83         1.16 o                         
  -3   6  13          0.65          1.67         0.87 o                         
  -2   6  13         90.55         94.63         4.97 o                         
  -1   6  13         41.66         38.67         3.52 o                         
   0   6  13         26.49         29.26         3.11 o                         
   1   6  13         40.26         40.65         2.91 o                         
   2   6  13         91.54        100.27         6.56 o                         
   3   6  13          0.74         -0.06         1.67 o                         
  -2   7  13         14.04         14.69         1.84 o                         
  -1   7  13          7.55          8.18         1.50 o                         
   0   7  13         36.94         40.34         2.53 o                         
   1   7  13          7.52          9.83         1.37 o                         
   2   7  13         13.71         13.14         1.86 o                         
   0   0  14          6.13          3.75         2.76 o                         
   1   0  14        171.65        158.17        13.71 o                         
   2   0  14         71.14         73.31         9.47 o                         
   3   0  14        112.91         99.28        12.10 o                         
   4   0  14         39.53         37.79         4.74 o                         
   5   0  14         46.17         49.80         4.96 o                         
  -5   1  14         59.07         58.38         3.85 o                         
  -4   1  14          6.32          4.00         1.66 o                         
  -3   1  14         79.88         74.86         6.84 o                         
  -2   1  14         20.53         24.56         6.13 o                         
  -1   1  14        162.62        155.90        18.08 o                         
   0   1  14         91.73        103.69        14.01 o                         
   1   1  14        161.42        155.73        22.84 o                         
   2   1  14         20.87         22.74         8.15 o                         
   3   1  14         79.88         82.30        10.17 o                         
   4   1  14          6.29          4.42         1.35 o                         
   5   1  14         58.86         55.70         5.43 o                         
  -5   2  14          5.17          3.95         1.80 o                         
  -4   2  14         81.23         84.41         7.48 o                         
  -3   2  14         22.07         23.74         4.87 o                         
  -2   2  14         49.82         44.53         5.34 o                         
  -1   2  14         50.63         45.01         7.31 o                         
   0   2  14         28.22         24.58         3.76 o                         
   1   2  14         51.21         51.89         4.41 o                         
   2   2  14         49.46         46.96         3.97 o                         
   3   2  14         22.19         20.70         3.18 o                         
   4   2  14         82.78         85.40         9.03 o                         
   5   2  14          5.23          4.49         2.93 o                         
  -5   3  14         29.29         26.16         2.26 o                         
  -4   3  14         54.09         47.75         4.82 o                         
  -3   3  14          2.59          5.32         3.31 o                         
  -2   3  14         41.85         42.82         5.00 o                         
  -1   3  14         79.71         80.59         9.98 o                         
   0   3  14          3.63          6.91         2.71 o                         
   1   3  14         80.16         87.62         8.70 o                         
   2   3  14         42.54         44.44         8.85 o                         
   3   3  14          2.35          4.14         2.19 o                         
   4   3  14         53.52         59.14         4.70 o                         
   5   3  14         29.21         36.99         3.31 o                         
  -4   4  14         66.88         59.39         3.89 o                         
  -3   4  14         90.63         80.88         5.39 o                         
  -2   4  14         14.52         16.32         2.39 o                         
  -1   4  14          5.78          3.47         2.03 o                         
   0   4  14          0.98          0.87         1.36 o                         
   1   4  14          5.74          5.75         1.94 o                         
   2   4  14         14.85         17.98         3.77 o                         
   3   4  14         90.94         88.54        17.85 o                         
   4   4  14         66.86         66.10         5.38 o                         
  -3   5  14         34.40         30.21         2.55 o                         
  -2   5  14          2.41          2.43         1.92 o                         
  -1   5  14         49.86         45.80         4.02 o                         
   0   5  14          7.26         11.52         3.81 o                         
   1   5  14         50.41         51.93         5.05 o                         
   2   5  14          2.66          2.38         2.03 o                         
   3   5  14         33.98         34.77         7.94 o                         
  -3   6  14         66.02         70.60         4.52 o                         
  -2   6  14         14.62         12.52         1.51 o                         
  -1   6  14          2.83          4.43         1.35 o                         
   0   6  14          6.62          9.41         1.83 o                         
   1   6  14          2.83          3.05         1.19 o                         
   2   6  14         14.63         10.71         1.86 o                         
   3   6  14         65.94         73.95         7.58 o                         
  -1   7  14         28.59         32.39         2.74 o                         
   0   7  14         41.20         39.33         2.13 o                         
   1   7  14         28.15         27.17         3.01 o                         
   1   0  15         13.69         11.69         2.65 o                         
   2   0  15         16.19         14.36         4.10 o                         
   3   0  15        116.55        110.77        13.54 o                         
   4   0  15          2.14          1.96         1.60 o                         
   5   0  15          0.33          0.30         1.86 o                         
  -5   1  15         12.20         16.02         2.97 o                         
  -4   1  15         16.26         11.78         2.89 o                         
  -3   1  15         81.05         86.30         8.22 o                         
  -2   1  15         81.39         79.77         8.84 o                         
  -1   1  15        169.37        167.76        21.25 o                         
   0   1  15          3.62          4.41         3.49 o                         
   1   1  15        171.47        173.78        11.98 o                         
   2   1  15         80.48         76.23         6.41 o                         
   3   1  15         79.67         83.40        10.29 o                         
   4   1  15         15.97         14.34         3.14 o                         
   5   1  15         12.59         14.05         3.27 o                         
  -4   2  15          5.19         11.49         5.08 o                         
  -3   2  15          1.72          1.62         1.48 o                         
  -2   2  15        214.58        186.44        23.69 o                         
  -1   2  15         85.28         81.16         6.96 o                         
   0   2  15         36.66         37.23         6.44 o                         
   1   2  15         85.10         84.55        10.11 o                         
   2   2  15        211.63        216.18        14.69 o                         
   3   2  15          1.63          2.92         1.50 o                         
   4   2  15          4.78          6.32         2.97 o                         
  -4   3  15          7.91          6.44         1.55 o                         
  -3   3  15         27.84         25.30         3.66 o                         
  -2   3  15         87.57         90.67        14.72 o                         
  -1   3  15          1.61          2.63         1.70 o                         
   0   3  15        261.80        252.06        27.73 o                         
   1   3  15          1.68          5.02         2.46 o                         
   2   3  15         88.02         91.40         8.99 o                         
   3   3  15         27.30         27.96         2.56 o                         
   4   3  15          7.55          5.79         2.14 o                         
  -4   4  15          2.81          2.99         2.27 o                         
  -3   4  15          0.19          1.54         1.50 o                         
  -2   4  15         76.89         79.42         6.25 o                         
  -1   4  15        137.58        131.11        10.17 o                         
   0   4  15         69.65         71.14         5.38 o                         
   1   4  15        137.98        139.25        10.56 o                         
   2   4  15         76.63         82.50         8.07 o                         
   3   4  15          0.18          4.35         2.03 o                         
  -3   5  15         11.42         11.86         1.79 o                         
  -2   5  15         12.34         12.39         1.82 o                         
  -1   5  15         26.41         28.12         3.06 o                         
   0   5  15         85.74         89.75         6.46 o                         
   1   5  15         27.26         25.28         2.91 o                         
   2   5  15         12.47         12.93         2.38 o                         
   3   5  15         11.71         15.00         2.52 o                         
  -1   6  15         33.15         35.16         2.58 o                         
   0   6  15          4.52          7.11         1.30 o                         
   1   6  15         32.84         35.92         3.02 o                         
   0   0  16          2.06         26.13        31.25 o                         
   1   0  16         34.32         29.87         8.87 o                         
   2   0  16        431.67        424.90        42.25 o                         
   3   0  16          0.80          1.88         2.14 o                         
   4   0  16         26.81         30.21         4.10 o                         
  -4   1  16         55.09         59.23         7.55 o                         
  -3   1  16         71.49         75.40         7.55 o                         
  -2   1  16         27.83         21.48         4.80 o                         
  -1   1  16         22.75         20.80         3.54 o                         
   0   1  16        122.03        130.39        11.15 o                         
   1   1  16         22.97         23.15         2.92 o                         
   2   1  16         27.83         22.94         3.34 o                         
   3   1  16         71.92         70.37        11.76 o                         
   4   1  16         55.38         63.54         7.35 o                         
  -4   2  16         24.63         21.29         3.88 o                         
  -3   2  16        113.39        112.45        13.62 o                         
  -2   2  16         71.05         61.50         7.81 o                         
  -1   2  16        184.92        167.37        12.21 o                         
   0   2  16          6.03          6.18         2.65 o                         
   1   2  16        184.60        186.80        15.68 o                         
   2   2  16         72.05         66.76         6.16 o                         
   3   2  16        114.29        109.86        16.25 o                         
   4   2  16         25.02         23.91         3.16 o                         
  -3   3  16         21.40         22.97         2.93 o                         
  -2   3  16          1.37          1.70         1.19 o                         
  -1   3  16         40.97         38.56         7.06 o                         
   0   3  16        201.18        206.94        17.85 o                         
   1   3  16         41.37         36.50         4.14 o                         
   2   3  16          1.27          2.17         1.70 o                         
   3   3  16         21.53         21.40         2.63 o                         
  -3   4  16         30.89         28.47         3.44 o                         
  -2   4  16         10.99          9.59         2.73 o                         
  -1   4  16         18.56         22.16         2.71 o                         
   0   4  16         17.56         16.72         2.77 o                         
   1   4  16         18.81         23.03         3.23 o                         
   2   4  16         10.94          5.76         2.02 o                         
   3   4  16         31.14         31.17         7.83 o                         
  -2   5  16          3.73          8.01         2.91 o                         
  -1   5  16          1.81          3.66         1.30 o                         
   0   5  16         13.69         21.80         7.43 o                         
   1   5  16          1.73          3.48         2.78 o                         
   2   5  16          3.67          8.14         5.66 o                         
   1   0  17        195.10        204.20        17.85 o                         
   2   0  17         30.66         25.10         3.22 o                         
   3   0  17         41.44         41.07         4.74 o                         
  -3   1  17         28.92         29.65         3.40 o                         
  -2   1  17        175.46        167.63        16.28 o                         
  -1   1  17          4.58          4.11         3.15 o                         
   0   1  17          7.88          9.34         2.91 o                         
   1   1  17          4.71          4.55         1.63 o                         
   2   1  17        175.40        189.56        25.92 o                         
   3   1  17         30.05         27.50         3.26 o                         
  -3   2  17         22.39         20.57         2.60 o                         
  -2   2  17        109.38        104.46        10.93 o                         
  -1   2  17         38.48         36.00         4.01 o                         
   0   2  17         40.84         38.72         4.51 o                         
   1   2  17         37.98         35.95         4.40 o                         
   2   2  17        110.71         97.07         8.40 o                         
   3   2  17         21.98         17.62         4.72 o                         
  -2   3  17         16.12         15.56         3.04 o                         
  -1   3  17         11.90         12.45         2.19 o                         
   0   3  17          0.15          1.36         1.73 o                         
   1   3  17         11.88         13.44         2.43 o                         
   2   3  17         16.07         12.46         4.12 o                         
  -2   4  17         23.84         21.37         2.19 o                         
  -1   4  17         24.12         24.20         2.31 o                         
   0   4  17         79.06         74.76         5.12 o                         
   1   4  17         24.41         23.18         2.59 o                         
   2   4  17         23.40         21.31         4.03 o                         
   0   0  18         98.91         88.41         6.90 o                         
   1   0  18        280.08        304.95        19.85 o                         
   2   0  18         53.13         62.22         7.59 o                         
  -2   1  18         49.62         52.14         6.51 o                         
  -1   1  18         24.25         23.64         3.22 o                         
   0   1  18         75.04         76.97        12.05 o                         
   1   1  18         24.74         25.72         4.11 o                         
   2   1  18         50.70         46.67         6.54 o                         
  -2   2  18         29.26         23.40         6.87 o                         
  -1   2  18          4.50          9.04         2.75 o                         
   0   2  18          0.09          0.05         1.60 o                         
   1   2  18          4.70          4.51         1.72 o                         
   2   2  18         29.10         38.53        15.57 o                         
  -1   3  18          6.12          5.82         2.42 o                         
   0   3  18          3.81          3.44         1.47 o                         
   1   3  18          5.94          6.51         1.65 o                         
   0   1  19         50.97         53.09         7.59 o                         
                                                                                
